# Supplementary material for: Inter- and intra-microcycle external load analysis in female professional soccer players: A playing position approach
Source: PLoS One. 2022 Mar 22;17(3):e0264908. doi: 10.1371/journal.pone.0264908 (PMC8939825; doi:10.1371/journal.pone.0264908)
Supplement: S1 Data — (XLSX) [file pone.0264908.s001.xlsx]

## Sheet: Hoja1
	Time (min)	Microcycle	Day	ID	Player Load (m/min)	Desacceleration/min	Acceleration/min	Smax	Nº sprints	Distance sprint (m/min)	Distance sprint (m)	HID (m/min)	Distance (m/min)	Distance	Demarcation	Role	Code	RPE	Distance	Distance (m/min)	HID(m)	HID (m/min)	Distance sprint (m)	Distance sprint (M/min)	Nº sprints	Speed Max	Accelerations	Deccelerations	Accelerations/min	Deccelerations/min	Max Accelerations	Max deccelerations	Impacts	Counts	Stem min	Jumps	Player Load	Player Load (m/min)	Metabolic Power	Metabolic Power (min)
2	85	1	2+	1	0.683	38.46	38.55	19.85	0	17.191	0	0.809	58.2	4973.3	DF	DC	1		4973.3	58.2	69.141	0.809	0	17.191	0	19.85	3294	3287	38.55	38.46	4.28	-5.61	11006	3248	38.01	14	58.39	0.683	14660.3	171.553
2	85	1	2+	2	0.939	36.03	36.12	23.46	3	10.706	78.637	0.998	66.72	5701.89	DC	FW	5		5701.89	66.72	85.257	0.998	78.637	10.706	3	23.46	3087	3079	36.12	36.03	4.57	-5.88	9741	4548	53.22	25	80.211	0.939	16774.6	196.295
2	85	1	2+	3	0.824	36.81	36.79	24.11	9	8.847	155.422	0.953	59	5041.73	DC	FW	5		5041.73	59	81.438	0.953	155.422	8.847	9	24.11	3144	3146	36.79	36.81	4.68	-5.69	8116	4074	47.67	15	70.428	0.824	15328.9	179.379
2	85	1	2+	4	0.626	39.39	39.38	25.65	5	11.098	77.769	0.764	49.95	4268.18	DF	FB	2		4268.18	49.95	65.257	0.764	77.769	11.098	5	25.65	3365	3366	39.38	39.39	5.05	-6.21	8035	3740	43.76	11	53.514	0.626	13015.7	152.312
2	85	1	2+	5	0.562	40.34	40.3	21.41	0	0	0	0.73	48.5	4144.26	DF	DC	1		4144.26	48.5	62.361	0.73	0	0	0	21.41	3444	3447	40.3	40.34	4.76	-5.2	6381	2711	31.72	11	48.037	0.562	12722.5	148.879
2	85	1	2+	6	0.745	40.56	40.54	19.6	0	4.708	0	0.663	53.18	4544.59	MC	CC	3		4544.59	53.18	56.622	0.663	0	4.708	0	19.6	3464	3466	40.54	40.56	4.42	-5.09	8905	4127	48.29	11	63.664	0.745	13483.6	157.784
2	85	1	2+	7	0.71	37.22	37.1	21.48	0	0	0	0.911	56.78	4852.13	MC	CC	3		4852.13	56.78	77.818	0.911	0	0	0	21.48	3170	3181	37.1	37.22	4.59	-6.11	9383	4308	50.41	15	60.634	0.71	14491.4	169.577
2	85	1	2+	8	0.733	35.67	35.74	23.84	3	8.837	38.712	1.145	62.65	5353.91	DF	DC	1		5353.91	62.65	97.858	1.145	38.712	8.837	3	23.84	3054	3048	35.74	35.67	4.97	-5.59	8548	4213	49.3	6	62.654	0.733	16096.6	188.361
2	85	1	2+	9	0.844	38.09	38.09	22.24	2	0	18.518	1.327	64.39	5502.33	DF	FB	2		5502.33	64.39	113.364	1.327	18.518	0	2	22.24	3255	3255	38.09	38.09	4.37	-6.41	10357	5067	59.29	6	72.16	0.844	16849	197.17
2	85	1	2+	10	0.615	35.49	35.49	20.97	0	6.54	0	1.079	61.05	5216.76	MC	CC	3		5216.76	61.05	92.235	1.079	0	6.54	0	20.97	3033	3033	35.49	35.49	4.64	-5.46	9371	4200	49.15	7	52.589	0.615	15373	179.893
2	85	1	2+	11	0.86	38.46	38.45	21.33	1	6.949	7.55	0.862	61.68	5270.94	DC	FW	5		5270.94	61.68	73.682	0.862	7.55	6.949	1	21.33	3286	3287	38.45	38.46	4.41	-4.77	9842	4916	57.53	20	73.472	0.86	15455	180.854
2	85	1	2+	12	0.983	36.19	36.17	21.77	0	0	0	1.221	65.87	5629.3	MC	CC	3		5629.3	65.87	104.35	1.221	0	0	0	21.77	3091	3093	36.17	36.19	5.14	-5.65	9208	5215	61.02	10	84.002	0.983	17237.4	201.711
2	85	1	2+	13	0.84	37.95	37.87	21.38	0	0	0	0.873	53.81	4598.19	MC	CC	3		4598.19	53.81	74.574	0.873	0	0	0	21.38	3236	3243	37.87	37.95	5.3	-5.88	9936	4377	51.22	25	71.783	0.84	14182.2	165.96
2	85	1	2+	14	0.814	36.11	36.09	22.19	1	0	5.481	1.051	59.54	5087.9	MC	CC	3		5087.9	59.54	89.808	1.051	5.481	0	1	22.19	3084	3086	36.09	36.11	5.39	-6.03	10326	4532	53.03	18	69.571	0.814	15731.9	184.093
2	85	1	2+	15	0.64	37.97	37.97	22.63	2	33.526	46.422	1.058	62.74	5361.65	MC	CC	3		5361.65	62.74	90.41	1.058	46.422	33.526	2	22.63	3245	3245	37.97	37.97	6.51	-5.96	9654	4207	49.23	3	54.693	0.64	15468.5	181.009
2	85	1	2+	16	0.847	35.54	35.49	24.64	7	20.16	103.534	1.015	70.73	6044.62	DC	FW	5		6044.62	70.73	86.76	1.015	103.534	20.16	7	24.64	3033	3037	35.49	35.54	4.46	-5.46	10663	5256	61.5	9	72.369	0.847	17361.8	203.165
2	85	1	2+	17	0.742	40.61	40.68	22.16	2	0	18.832	0.818	54.58	4664.13	DF	FB	2		4664.13	54.58	69.916	0.818	18.832	0	2	22.16	3476	3470	40.68	40.61	5.24	-5.6	10327	4712	55.14	6	63.409	0.742	14121.7	165.252
2	85	1	2+	18	0.95	38.82	38.86	24.4	2	7.011	60.377	1.079	65.64	5609.33	DC	FW	5		5609.33	65.64	92.247	1.079	60.377	7.011	2	24.4	3321	3317	38.86	38.82	4.55	-6.14	10367	5564	65.11	15	81.142	0.95	16779	196.347
3	77	1	3-	1	0.809	35.98	36.12	21.59	1	0	9.572	0.633	72.15	5586.84	DF	DC	1		5586.84	72.15	49.037	0.633	9.572	0	1	21.59	2797	2786	36.12	35.98	3.73	-4.69	11401	3505	45.26	10	62.653	0.809	15487.2	200.002
3	77	1	3-	2	1.013	37.67	37.67	24.41	9	0	153.139	1.395	80.31	6219.01	DC	FW	5		6219.01	80.31	108.051	1.395	153.139	0	9	24.41	2917	2917	37.67	37.67	4.19	-5.25	10307	4480	57.85	17	78.416	1.013	17699	228.566
3	77	1	3-	3	0.835	35.67	35.67	29.17	15	10.62	267.24	1.194	71.19	5512.68	DC	FW	5		5512.68	71.19	92.486	1.194	267.24	10.62	15	29.17	2762	2762	35.67	35.67	4.45	-5.2	7929	3804	49.12	6	64.655	0.835	16089.4	207.783
3	77	1	3-	4	0.829	37.64	37.75	26.82		10.314	301.853	1.23	68.66	5316.62	DF	FB	2		5316.62	68.66	95.238	1.23	301.853	10.314		26.82	2923	2915	37.75	37.64	5.72	-5.78	7320	3821	49.34	8	64.183	0.829	15276.2	197.275
3	77	1	3-	5	0.744	38.38	38.38	25.16	4	24.16	70.391	1.056	65.69	5086.49	DF	DC	1		5086.49	65.69	81.78	1.056	70.391	24.16	4	25.16	2972	2972	38.38	38.38	4.19	-5.48	7797	2949	38.08	8	57.614	0.744	14731.5	190.242
3	77	1	3-	6	1.194	37.79	37.8	24.51	6	8.204	84.241	1.017	81.29	6294.88	MC	CC	3		6294.88	81.29	78.717	1.017	84.241	8.204	6	24.51	2927	2926	37.8	37.79	3.61	-5.44	10638	5361	69.23	16	92.446	1.194	17710	228.709
3	77	1	3-	7	0.771	34.04	34.02	25.23	4	9.835	61.913	0.999	64.33	4981.48	MC	CC	3		4981.48	64.33	77.329	0.999	61.913	9.835	4	25.23	2634	2636	34.02	34.04	3.58	-5.86	9260	4367	56.39	10	59.669	0.771	14493.5	187.168
3	77	1	3-	9	0.962	37.01	36.96	24.76	13	21.929	204.853	1.333	77.52	6003	DF	FB	2		6003	77.52	103.222	1.333	204.853	21.929	13	24.76	2862	2866	36.96	37.01	4.06	-6.24	10591	4963	64.09	4	74.51	0.962	17497.8	225.964
3	77	1	3-	10	0.884	33.29	33.34	21.97	3	6.945	24.865	0.773	86.47	6695.66	MC	CC	3		6695.66	86.47	59.852	0.773	24.865	6.945	3	21.97	2582	2578	33.34	33.29	4.25	-4.93	11124	5577	72.02	2	68.415	0.884	18195.3	234.97
3	77	1	3-	11	0.942	37.48	37.41	26.99	9	0	145.479	1.345	71.53	5538.87	DC	FW	5		5538.87	71.53	104.138	1.345	145.479	0	9	26.99	2897	2902	37.41	37.48	4.38	-5.38	9445	4951	63.94	10	72.932	0.942	16237.1	209.684
3	77	1	3-	12	1.398	33.12	33.24	24.12	5	10.978	48.81	1.487	91.54	7088.23	MC	CC	3		7088.23	91.54	115.159	1.487	48.81	10.978	5	24.12	2574	2565	33.24	33.12	4.92	-5.53	10794	6677	86.23	10	108.25	1.398	20653.3	266.721
3	77	1	3-	13	1.06	38.13	38.19	25.49	3	14.267	40.946	0.668	74.72	5785.93	MC	CC	3		5785.93	74.72	51.71	0.668	40.946	14.267	3	25.49	2957	2953	38.19	38.13	4.62	-5.27	10818	4856	62.71	31	82.059	1.06	16456.3	212.514
3	77	1	3-	14	0.945	34.96	35.02	24.4	11	0	121.306	1.742	84.19	6519.39	MC	CC	3		6519.39	84.19	134.894	1.742	121.306	0	11	24.4	2712	2707	35.02	34.96	5.58	-5.63	11272	5163	66.67	10	73.212	0.945	18859.1	243.549
3	77	1	3-	15	0.769	36.62	36.66	24.17	5	0	86.315	0.769	80.84	6259.62	MC	CC	3		6259.62	80.84	59.567	0.769	86.315	0	5	24.17	2839	2836	36.66	36.62	4.11	-4.79	9741	4787	61.82	3	59.514	0.769	17383.4	224.489
3	77	1	3-	16	0.895	33.38	33.36	27.21	10	12.835	148.411	0.88	80.06	6199.57	DC	FW	5		6199.57	80.06	68.144	0.88	148.411	12.835	10	27.21	2583	2585	33.36	33.38	6.9	-4.73	10725	4996	64.52	0	69.279	0.895	17355.1	224.127
3	77	1	3-	17	0.901	38.15	38.14	25.64	11	0	172.973	1.077	76.45	5919.54	MC	FB	2		5919.54	76.45	83.385	1.077	172.973	0	11	25.64	2953	2954	38.14	38.15	4.47	-6.88	11942	6176	79.76	2	69.769	0.901	16928.4	218.616
3	77	1	3-	18	1.116	36.46	36.47	25.76	16	9.973	250.574	1.279	76.9	5954.5	DC	FW	5		5954.5	76.9	99.038	1.279	250.574	9.973	16	25.76	2824	2823	36.47	36.46	4.37	-5.39	12060	5665	73.16	10	86.434	1.116	17562.3	226.803
4	78	1	2-	1	0.611	40.55	40.52	20.33	0	0	0	0.698	56.42	4423.24	DF	DC	1		4423.24	56.42	54.729	0.698	0	0	0	20.33	3177	3179	40.52	40.55	4.14	-4.98	9092	2602	33.02	23	48.13	0.611	12664.1	161.536
4	78	1	2-	2	0.825	38.7	38.79	23.8	5	0	53.394	0.966	59.93	4723.14	DC	FW	5		4723.14	59.93	76.136	0.966	53.394	0	5	23.8	3057	3050	38.79	38.7	3.94	-5.14	7948	3397	43.1	40	65.023	0.825	14345.3	182.028
4	78	1	2-	3	0.724	37.58	37.66	25.04	5	14.526	56.256	1.174	59.62	4698.95	DC	FW	5		4698.95	59.62	92.494	1.174	56.256	14.526	5	25.04	2968	2962	37.66	37.58	4.67	-4.63	7791	3461	43.92	30	57.078	0.724	14224.8	180.499
4	78	1	2-	4	0.652	39.83	39.88	23.45	3	14.896	38.828	0.916	51.58	4065.02	DF	FB	2		4065.02	51.58	72.177	0.916	38.828	14.896	3	23.45	3143	3139	39.88	39.83	4.81	-4.62	6249	2921	37.06	70	51.369	0.652	12848.8	163.036
4	78	1	2-	5	0.564	40.99	41.04	20.57	0	19.597	0	0.533	46.95	3700.15	DF	DC	1		3700.15	46.95	42.002	0.533	0	19.597	0	20.57	3234	3230	41.04	40.99	4.16	-4.77	7097	2320	29.44	31	44.462	0.564	11755.3	149.162
4	78	1	2-	6	0.814	40.43	40.34	22.4	1	11.478	15.746	0.539	56.93	4486.74	MC	CC	3		4486.74	56.93	42.446	0.539	15.746	11.478	1	22.4	3179	3186	40.34	40.43	4.57	-4.34	9553	3829	48.58	20	64.173	0.814	13133.2	166.645
4	78	1	2-	7	0.672	39.04	39.13	22.48	3	18.271	29.489	0.991	53.21	4193.34	MC	CC	3		4193.34	53.21	78.133	0.991	29.489	18.271	3	22.48	3084	3077	39.13	39.04	4.21	-4.57	7682	3721	47.21	43	52.989	0.672	13008	165.056
4	78	1	2-	9	0.653	40.95	40.78	24.01	3	0	40.975	0.868	49.5	3901.06	DF	FB	2		3901.06	49.5	68.43	0.868	40.975	0	3	24.01	3214	3227	40.78	40.95	4.14	-5.55	7383	3234	41.04	25	51.464	0.653	12466.6	158.187
4	78	1	2-	10	0.534	37.6	37.55	20.88	0	28.337	0	0.555	52.77	4089.26	MC	CC	3		4089.26	52.77	42.987	0.555	0	28.337	0	20.88	2910	2914	37.55	37.6	3.81	-4.8	7057	3278	41.59	10	42.084	0.534	12536.7	161.766
4	78	1	2-	11	0.783	40.08	40.05	23.61	8	18.294	87.644	1.112	55.15	4346.57	DC	FW	5		4346.57	55.15	87.633	1.112	87.644	18.294	8	23.61	3156	3159	40.05	40.08	4.64	-4.42	7717	3868	49.08	52	61.676	0.783	13548	171.909
4	78	1	2-	12	0.851	37.71	37.6	23.8	4	37.116	90.737	0.968	59.12	4659.06	MC	CC	3		4659.06	59.12	76.258	0.968	90.737	37.116	4	23.8	2963	2972	37.6	37.71	4.14	-4.94	8142	4336	55.02	24	67.107	0.851	14613.1	185.425
4	78	1	2-	13	0.734	40.92	40.94	25.53	5	15.358	65.137	0.73	60.67	4720.95	MC	CC	3		4720.95	60.67	56.785	0.73	65.137	15.358	5	25.53	3186	3184	40.94	40.92	4.57	-4.57	7455	3006	38.14	36	57.84	0.734	12628.2	162.283
4	78	1	2-	14	0.736	37.55	37.65	21.6	1	0	7.313	0.993	61.42	4840.6	MC	CC	3		4840.6	61.42	78.226	0.993	7.313	0	1	21.6	2967	2959	37.65	37.55	4.74	-4.54	8821	3799	48.2	42	57.989	0.736	14535.9	184.444
4	78	1	2-	15	0.631	37.38	37.39	25.53	4	28.381	94.976	0.787	63.43	4979.08	MC	CC	3		4979.08	63.43	61.788	0.787	94.976	28.381	4	25.53	2935	2934	37.39	37.38	4.34	-4.65	8784	3938	49.97	17	49.692	0.631	14466.5	184.291
4	78	1	2-	17	0.68	42.69	42.66	24.34	3	11.426	34.273	0.653	56.57	4458.31	DF	FB	2		4458.31	56.57	51.478	0.653	34.273	11.426	3	24.34	3362	3364	42.66	42.69	5.01	-5.94	9315	4569	57.97	24	53.624	0.68	13629.5	172.943
4	78	1	2-	18	0.786	38.85	39.07	24.62	7	6.256	86.58	0.66	59.32	4675.13	DC	FW	5		4675.13	59.32	52.014	0.66	86.58	6.256	7	24.62	3079	3062	39.07	38.85	4.63	-3.94	9495	4127	52.37	46	61.908	0.786	14104.3	178.968
5	63	1	1-	1	0.663	38.64	38.71	20.87	0	0	0	0.448	54.46	3429.46	DF	DC	1		3429.46	54.46	28.19	0.448	0	0	0	20.87	2438	2433	38.71	38.64	4.08	-4.23	8586	2210	35.09	5	41.748	0.663	9776.81	155.252
5	63	1	1-	2	0.547	38.27	38.16	18.64	0	0	0	0.375	41.74	2628.35	DC	FW	5		2628.35	41.74	23.619	0.375	0	0	0	18.64	2403	2410	38.16	38.27	4.11	-3.54	5576	2048	32.52	10	34.458	0.547	8426.26	133.802
5	63	1	1-	3	0.633	35.16	35.11	18.72	0	0	0	0.541	47.35	2981.73	DC	FW	5		2981.73	47.35	34.086	0.541	0	0	0	18.72	2211	2214	35.11	35.16	3.93	-4.51	6804	2321	36.85	15	39.836	0.633	9231.78	146.596
5	63	1	1-	4	0.735	37.59	37.49	20.46	0	0	0	0.889	50.12	3156.34	DF	FB	2		3156.34	50.12	55.992	0.889	0	0	0	20.46	2361	2367	37.49	37.59	4.4	-4.95	6731	2807	44.57	15	46.3	0.735	9870.58	156.738
5	63	1	1-	5	0.664	37.65	37.71	21	0	0	0	0.648	45.55	2868.26	DF	DC	1		2868.26	45.55	40.8	0.648	0	0	0	21	2375	2371	37.71	37.65	4.09	-5	7468	2359	37.46	17	41.831	0.664	9043	143.597
5	63	1	1-	6	0.706	40.83	40.71	19.37	0	0	0	0.412	46.4	2922	MC	CC	3		2922	46.4	25.964	0.412	0	0	0	19.37	2564	2571	40.71	40.83	4.56	-3.85	7908	2960	47	20	44.491	0.706	8789.59	139.573
5	63	1	1-	7	0.671	39.35	39.37	20.04	0	0	0	0.894	47.46	2988.93	MC	CC	3		2988.93	47.46	56.29	0.894	0	0	0	20.04	2479	2478	39.37	39.35	6.24	-5.24	6763	2919	46.35	19	42.252	0.671	9424.76	149.659
5	63	1	1-	9	0.722	37.26	37.23	20.05	0	0	0	0.837	51.59	3104.07	DF	FB	2		3104.07	51.59	50.376	0.837	0	0	0	20.05	2240	2242	37.23	37.26	4.48	-6.64	7420	3221	51.15	9	45.493	0.722	9683.51	160.946
5	63	1	1-	10	0.707	33.38	33.35	20.28	0	5.82	0	0.691	60.47	3808.36	MC	CC	3		3808.36	60.47	43.496	0.691	0	5.82	0	20.28	2100	2102	33.35	33.38	4.59	-5.06	8334	3429	54.45	5	44.509	0.707	11127.5	176.698
5	63	1	1-	11	0.798	35.43	35.44	18.95	0	6.618	0	0.629	53.98	3399.08	DC	FW	5		3399.08	53.98	39.597	0.629	0	6.618	0	18.95	2232	2231	35.44	35.43	4.11	-4.01	8861	3322	52.75	15	50.258	0.798	9931.72	157.71
5	63	1	1-	12	0.953	34.2	34.25	18.31	0	0	0	0.97	61.61	3879.8	MC	CC	3		3879.8	61.61	61.093	0.97	0	0	0	18.31	2157	2154	34.25	34.2	3.91	-5.27	8573	4105	65.18	12	60.016	0.953	11853.2	188.217
5	63	1	1-	13	0.581	41.67	41.7	21.75	0	0	0	0.839	37.45	2301.74	MC	CC	3		2301.74	37.45	51.597	0.839	0	0	0	21.75	2563	2561	41.7	41.67	6.89	-5.02	5858	2030	32.23	13	36.56	0.581	7684.38	125.018
5	63	1	1-	14	0.79	37.03	37.06	19.53	0	6.89	0	0.883	52.82	3326.38	MC	CC	3		3326.38	52.82	55.594	0.883	0	6.89	0	19.53	2334	2332	37.06	37.03	4.17	-4.59	8388	3553	56.42	19	49.775	0.79	10353.3	164.403
5	63	1	1-	15	0.649	33.62	33.59	18.69	0	0	0	0.626	56.58	3563.19	MC	CC	3		3563.19	56.58	39.436	0.626	0	0	0	18.69	2115	2117	33.59	33.62	4.25	-4.6	8519	3010	47.8	6	40.86	0.649	10630.1	168.802
5	63	1	1-	17	0.629	40.22	40.11	18.95	0	5.5	0	0.627	43.69	2751.43	DF	FB	2		2751.43	43.69	39.496	0.627	0	5.5	0	18.95	2526	2533	40.11	40.22	4.23	-5.72	7250	3083	48.95	6	39.595	0.629	9009.53	143.064
5	63	1	1-	18	0.512	42.48	42.51	19.73	0	0	0	0.373	35.4	2229.11	DC	FW	5		2229.11	35.4	23.474	0.373	0	0	0	19.73	2677	2675	42.51	42.48	4.35	-4.24	5315	2196	34.87	13	32.241	0.512	7747.8	123.031
6	96	1	MD	5	0.644	42.72	42.75	28.07	13	16.051	242.085	0.979	59.29	5719.94	DF	DC	1		5719.94	59.29	94.426	0.979	242.085	16.051	13	28.07	4124	4121	42.75	42.72	4.24	-5.08	7419	3430	35.55	8	62.154	0.644	15988.3	165.732
6	96	1	MD	7	1.113	28.83	28.81	34.13	7	88.816	279.233	2.479	111.57	10763.7	MC	CC	3		10763.7	111.57	239.188	2.479	279.233	88.816	7	34.13	2779	2781	28.81	28.83	4.76	-5.42	16187	8507	88.18	8	107.375	1.113	25754.3	266.961
6	96	1	MD	9	1.245	31.22	31.21	27.59	16	16.262	248.827	1.861	100.3	9675.88	DF	FB	2		9675.88	100.3	179.497	1.861	248.827	16.262	16	27.59	3011	3012	31.21	31.22	4.14	-5.85	17330	8951	92.78	5	120.064	1.245	25472.8	264.04
6	96	1	MD	13	1.488	29.94	29.9	26.89	9	0	152.774	1.574	115.49	11141.4	MC	CC	3		11141.4	115.49	151.864	1.574	152.774	0	9	26.89	2885	2888	29.9	29.94	4.32	-5.05	18478	9153	94.87	11	143.587	1.488	28297.5	293.319
6	96	1	MD	14	1.25	29.14	29.1	24.22	8	0	133.648	1.583	96.49	9308.45	MC	CC	3		9308.45	96.49	152.706	1.583	133.648	0	8	24.22	2807	2811	29.1	29.14	4.46	-5.57	17031	8182	84.81	35	120.635	1.25	25807.7	267.519
6	96	1	MD	16	1.319	30.85	30.84	28.18	24	0	450.43	1.401	110.33	10643.5	DC	FW	5		10643.5	110.33	135.121	1.401	450.43	0	24	28.18	2975	2976	30.84	30.85	4.52	-5.66	16899	8716	90.34	11	127.272	1.319	27439.6	284.427
6	96	1	MD	17	1.304	32.2	32.16	27.44	14	13.12	213.937	1.527	102.1	9849.49	DF	FB	2		9849.49	102.1	147.269	1.527	213.937	13.12	14	27.44	3103	3106	32.16	32.2	5.07	-7.13	17740	9925	102.88	11	125.841	1.304	25879.4	268.255
7	62	1	MD-T-S	1	1.009	30.78	30.76	22.77	4	0	33.994	0.912	102.47	6391.85	DF	DC	1		6391.85	102.47	56.877	0.912	33.994	0	4	22.77	1919	1920	30.76	30.78	4.05	-4.72	12268	3902	62.55	5	62.913	1.009	15400	246.88
7	67	1	MD-T-S	4	1.107	31.53	31.55	27.04	7	0	125.784	1.261	93.67	6220.54	DF	FB	2		6220.54	93.67	83.726	1.261	125.784	0	7	27.04	2095	2094	31.55	31.53	4.68	-6.6	8890	4947	73.05	5	74.992	1.107	16607.9	250.082
7	73	1	MD-T-S	11	1.095	33.48	33.52	25.6	11	0	148.082	1.591	96.12	7079.92	DC	FW	5		7079.92	96.12	117.186	1.591	148.082	0	11	25.6	2469	2466	33.52	33.48	4.18	-6.83	10504	5375	72.97	6	80.683	1.095	17437.3	236.734
8	33	1	MD-S	3	1.009	30.87	30.9	26.49	5	7.195	82.295	1.164	106.62	3474.25	DC	FW	5		3474.25	106.62	37.914	1.164	82.295	7.195	5	26.49	1007	1006	30.9	30.87	4.73	-6.53	5231	2920	89.61	4	62.913	1.009	15400	246.88
8	26	1	MD-S	12	1.664	28.73	28.77	23.04	7	15.712	66.9	2.086	118.09	3086.28	MC	CC	3		3086.28	118.09	54.52	2.086	66.9	15.712	7	23.04	752	751	28.77	28.73	4.34	-6.01	4739	2789	106.7	4	43.485	1.664	8586.42	328.531
8	20	1	MD-S	18	1.264	31.46	31.56	22.02	3	0	39.031	1.442	90.63	1794.7	DC	FW	5		1794.7	90.63	28.561	1.442	39.031	0	3	22.02	625	623	31.56	31.46	4.33	-4.88	3460	1721	86.9	2	25.041	1.264	5012.75	253.135
3	87	2	2+	1	0.57	41.34	41.36	25.54	3	63.414	118.956	0.259	52.44	4553.93	DF	DC	1		4553.93	52.44	22.46	0.259	118.956	63.414	3	25.54	3592	3590	41.36	41.34	3.86	-4.45	10011	2724	31.37	7	49.542	0.57	12804.6	147.447
3	87	2	2+	2	0.718	40.04	40.13	27.93	4	55.857	143.256	0.577	48.68	4227.44	DC	FW	5		4227.44	48.68	50.066	0.577	143.256	55.857	4	27.93	3485	3477	40.13	40.04	4.24	-4.25	9258	3615	41.63	10	62.362	0.718	12837	147.819
3	87	2	2+	3	0.591	38.74	38.81	29.91	5	25.84	160.976	0.487	53.17	4617.64	DC	FW	5		4617.64	53.17	42.264	0.487	160.976	25.84	5	29.91	3370	3364	38.81	38.74	4.7	-4.55	8689	3266	37.61	7	51.353	0.591	12878.4	148.298
3	87	2	2+	4	0.635	40.1	40.08	28.84	7	68.039	186.517	0.356	50.51	4386.57	DF	FB	2		4386.57	50.51	30.94	0.356	186.517	68.039	7	28.84	3481	3482	40.08	40.1	4.73	-4.62	8651	3612	41.59	13	55.148	0.635	12771.3	147.062
3	87	2	2+	5	0.583	40.35	40.37	28.87	4	0	139.584	0.519	46.33	4023.16	DF	DC	1		4023.16	46.33	45.1	0.519	139.584	0	4	28.87	3506	3504	40.37	40.35	4.53	-4.41	7571	2875	33.11	16	50.649	0.583	12258.7	141.162
3	87	2	2+	6	0.652	41.32	41.32	30.13	5	0	181.803	0.474	48.55	4216.16	MC	CC	3		4216.16	48.55	41.159	0.474	181.803	0	5	30.13	3588	3588	41.32	41.32	4.62	-3.66	9604	3247	37.39	10	56.594	0.652	12215	140.657
3	87	2	2+	8	0.627	38.85	38.83	27.07	4	60.804	125.939	0.502	50.43	4379.37	DF	DC	1		4379.37	50.43	43.557	0.502	125.939	60.804	4	27.07	3372	3374	38.83	38.85	4.42	-4.05	8225	3760	43.3	21	54.445	0.627	13119.4	151.07
3	87	2	2+	9	0.716	41.37	41.4	27.04	4	9.836	143.692	0.362	54.31	4716.73	DF	FB	2		4716.73	54.31	31.479	0.362	143.692	9.836	4	27.04	3595	3593	41.4	41.37	4.6	-4.3	10227	4456	51.31	12	62.218	0.716	13673.5	157.452
3	87	2	2+	10	0.539	37.92	38	26.1	6	37.255	142.866	0.467	52.84	4588.46	MC	CC	3		4588.46	52.84	40.595	0.467	142.866	37.255	6	26.1	3300	3293	38	37.92	4.21	-4.6	9100	3619	41.67	7	46.842	0.539	13414	154.463
3	87	2	2+	12	0.845	38.25	38.24	26.31	4	41.246	123.041	0.497	54.67	4747.65	MC	CC	3		4747.65	54.67	43.135	0.497	123.041	41.246	4	26.31	3321	3322	38.24	38.25	4.73	-4.4	9506	4736	54.53	9	73.394	0.845	13842.8	159.402
3	87	2	2+	13	0.757	38.44	38.38	27.3	4	51.713	131.921	0.481	52.12	4526.51	MC	CC	3		4526.51	52.12	41.813	0.481	131.921	51.713	4	27.3	3333	3338	38.38	38.44	4.21	-4.47	10107	3957	45.56	22	65.757	0.757	13374.5	154.01
3	87	2	2+	14	0.665	39.22	39.14	27.5	4	38.584	141.032	0.517	50.55	4389.65	MC	CC	3		4389.65	50.55	44.92	0.517	141.032	38.584	4	27.5	3399	3406	39.14	39.22	4.7	-4.06	9229	3710	42.72	15	57.732	0.665	13276	152.875
3	87	2	2+	15	0.578	39.83	39.85	28.05	8	0	190.597	0.397	54.72	4751.77	MC	CC	3		4751.77	54.72	34.45	0.397	190.597	0	8	28.05	3461	3459	39.85	39.83	4.42	-4.52	10591	3647	42	12	50.235	0.578	13641.9	157.086
3	87	2	2+	18	0.728	42.18	42.17	28.73	6	30.302	172.138	0.482	50.73	4405.33	DC	FW	5		4405.33	50.73	41.844	0.482	172.138	30.302	6	28.73	3662	3663	42.17	42.18	5.24	-3.69	10418	4090	47.1	21	63.189	0.728	13411.8	154.439
4	91	2	3-	1	0.621	27.93	27.85	20.42	0	18.88	0	0.389	57.36	4977.03	DF	DC	1		4977.03	57.36	33.732	0.389	0	18.88	0	20.42	2416	2423	27.85	27.93	8.71	-4.11	10259	3414	37.25	4	56.953	0.621	14327.3	165.132
4	91	2	3-	2	1.651	30.07	30.09	24.08	12	0	128.732	1.81	111.76	10242.9	DC	FW	5		10242.9	111.76	165.864	1.81	128.732	0	12	24.08	2758	2756	30.09	30.07	4.88	-6.53	15924	8168	89.12	27	151.335	1.651	27913.9	304.573
4	91	2	3-	3	0.016	26.93	27.03	18.42	0	0	0	0	91.12	8350.91	DC	FW	5		8350.91	91.12	0	0	0	0	0	18.42	2477	2468	27.03	26.93	2.64	-5.02	28	2	0.02	0	1.471	0.016	9195.27	100.33
4	91	2	3-	4	0.545	30.4	30.41	26.46	7	16.677	106.942	0.427	82.93	7600.49	DF	FB	2		7600.49	82.93	39.16	0.427	106.942	16.677	7	26.46	2787	2786	30.41	30.4	4.27	-3.55	6696	3392	37.01	11	49.986	0.545	15406.8	168.107
4	91	2	3-	5	0.461	43.64	43.45	24.26	6	0	98.317	0.408	41.47	3800.85	DF	DC	1		3800.85	41.47	37.433	0.408	98.317	0	6	24.26	3982	4000	43.45	43.64	4.24	-4.85	5777	2555	27.88	7	42.22	0.461	12253.2	133.696
4	91	2	3-	6	0.726	44.52	44.48	25.68	4	11.209	91.557	0.473	50.2	4600.38	MC	CC	3		4600.38	50.2	43.369	0.473	91.557	11.209	4	25.68	4077	4080	44.48	44.52	3.99	-5.13	8574	4201	45.84	2	66.556	0.726	14217.3	155.128
4	91	2	3-	8	0.741	29.74	29.77	26.94	6	12.05	88.524	0.66	58.7	5134.25	DF	DC	1		5134.25	58.7	57.699	0.66	88.524	12.05	6	26.94	2604	2601	29.77	29.74	4.75	-3.89	8464	4306	46.98	14	67.868	0.741	15475.7	176.923
4	91	2	3-	9	0.597	30.9	30.94	25.28	4	12.846	68.761	0.886	86.54	7931.16	DF	FB	2		7931.16	86.54	81.209	0.886	68.761	12.846	4	25.28	2836	2832	30.94	30.9	4.35	-8.21	7634	3786	41.31	4	54.74	0.597	15893.9	173.422
4	91	2	3-	10	0.616	29.82	29.85	22.49	2	17.88	31.038	0.574	89.65	8216.52	MC	CC	3		8216.52	89.65	52.59	0.574	31.038	17.88	2	22.49	2736	2733	29.85	29.82	4.06	-4.31	8859	4605	50.25	3	56.48	0.616	17160	187.235
4	91	2	3-	12	1.679	28.77	28.78	27.41	10	7.744	195.851	1.497	120.01	10999.1	MC	CC	3		10999.1	120.01	137.177	1.497	195.851	7.744	10	27.41	2638	2637	28.78	28.77	3.78	-5.75	16292	9970	108.78	7	153.893	1.679	29920.2	326.466
4	91	2	3-	13	0.852	32.98	33	24.03	6	0	92.16	0.744	65.34	5988.74	MC	CC	3		5988.74	65.34	68.231	0.744	92.16	0	6	24.03	3024	3023	33	32.98	4	-5.16	9980	4328	47.22	13	78.077	0.852	19531.9	213.116
4	91	2	3-	14	0.714	29.46	29.49	21.78	1	33.393	34.968	0.884	98.39	9017.44	MC	CC	3		9017.44	98.39	81.023	0.884	34.968	33.393	1	21.78	2703	2700	29.49	29.46	4.39	-4.97	10092	4787	52.23	9	65.412	0.714	17950.9	195.866
4	91	2	3-	15	0.596	30.56	30.55	23.8	4	0	42.606	1.176	95.83	8782.54	MC	CC	3		8782.54	95.83	107.818	1.176	42.606	0	4	23.8	2800	2801	30.55	30.56	4.26	-5.5	8609	4249	46.36	6	54.628	0.596	17946.3	195.813
4	91	2	3-	17	0.694	33.46	33.43	24.3	10	0	169.477	0.71	82.68	7578	DF	FB	2		7578	82.68	65.066	0.71	169.477	0	10	24.3	3064	3067	33.43	33.46	4.47	-5.83	10347	5040	54.99	5	63.6	0.694	16547.8	180.554
4	91	2	3-	18	1.284	31.85	31.89	28.2	20	34.398	396.062	1.352	92.64	8490.07	DC	FW	5		8490.07	92.64	123.899	1.352	396.062	34.398	20	28.2	2923	2919	31.89	31.85	4.4	-7.93	16315	7993	87.21	13	117.715	1.284	23553.6	256.998
5	100	2	2-	1	0.704	37.86	37.88	23.71	6	20.016	101.025	0.647	61.58	6179.61	DF	DC	1		6179.61	61.58	64.959	0.647	101.025	20.016	6	23.71	3802	3799	37.88	37.86	4.19	-5.17	13162	4005	39.91	9	70.621	0.704	17796.4	177.332
5	100	2	2-	2	0.846	38.81	38.84	23.92	3	0	32.964	0.867	65.1	6532.91	DC	FW	5		6532.91	65.1	86.997	0.867	32.964	0	3	23.92	3898	3895	38.84	38.81	3.69	-5.08	11381	4991	49.73	20	84.896	0.846	18965.5	188.983
5	100	2	2-	3	0.577	39.05	39.12	25.3	8	0	145.346	0.666	54.3	5449.69	DC	FW	5		5449.69	54.3	66.848	0.666	145.346	0	8	25.3	3926	3919	39.12	39.05	5.32	-4.69	9095	3571	35.58	4	57.858	0.577	16163.3	161.059
5	100	2	2-	4	0.739	37.58	37.52	24.42	8	7.871	112.109	0.866	58.5	5870.6	DF	FB	2		5870.6	58.5	86.887	0.866	112.109	7.871	8	24.42	3765	3771	37.52	37.58	3.93	-5.04	9289	4622	46.06	19	74.14	0.739	17702.7	176.399
5	100	2	2-	5	0.623	38.41	38.39	24.6	7	15.533	101.05	0.719	55.75	5595.15	DF	DC	1		5595.15	55.75	72.129	0.719	101.05	15.533	7	24.6	3853	3855	38.39	38.41	4.44	-5.84	9557	3308	32.96	11	62.493	0.623	15873.9	158.173
5	100	2	2-	6	0.813	39.12	39.13	24.15	2	11.264	36.218	0.703	61.13	6134.85	MC	CC	3		6134.85	61.13	70.561	0.703	36.218	11.264	2	24.15	3927	3926	39.13	39.12	4.47	-4.57	11697	5070	50.52	5	81.556	0.813	17573.4	175.109
5	100	2	2-	8	0.679	36.9	36.91	22.43	4	15.829	55.886	0.755	58.69	5889.51	DF	DC	1		5889.51	58.69	75.738	0.755	55.886	15.829	4	22.43	3704	3703	36.91	36.9	4.58	-4.68	9656	4724	47.07	10	68.173	0.679	17433.1	173.712
5	100	2	2-	9	0.624	37.69	37.77	24.77	2	0	42.727	0.607	51.09	5127.53	DF	FB	2		5127.53	51.09	60.936	0.607	42.727	0	2	24.77	3790	3782	37.77	37.69	5.86	-4.38	10237	3945	39.31	17	62.637	0.624	15662	156.063
5	100	2	2-	10	0.554	36.88	36.83	24.06	1	0	25.953	0.515	59.13	5934.51	MC	CC	3		5934.51	59.13	51.649	0.515	25.953	0	1	24.06	3696	3701	36.83	36.88	5.18	-4.63	9661	4248	42.33	3	55.615	0.554	16916.9	168.567
5	100	2	2-	12	0.97	38.42	38.43	24.16	3	23.552	54.219	0.743	67.52	6775.67	MC	CC	3		6775.67	67.52	74.581	0.743	54.219	23.552	3	24.16	3857	3856	38.43	38.42	4.32	-5.06	11623	6104	60.82	8	97.357	0.97	19747.2	196.77
5	100	2	2-	13	0.809	39.1	39.03	24.25	2	9.219	48.886	0.659	57.2	5740.1	MC	CC	3		5740.1	57.2	66.119	0.659	48.886	9.219	2	24.25	3917	3924	39.03	39.1	4.07	-4.59	11376	4647	46.3	19	81.162	0.809	17115	170.541
5	100	2	2-	15	0.759	37.22	37.3	24.59	3	25.275	71.599	0.905	67.03	6727.08	MC	CC	3		6727.08	67.03	90.788	0.905	71.599	25.275	3	24.59	3743	3735	37.3	37.22	4.51	-4.81	12645	5245	52.26	7	76.199	0.759	19747.8	196.776
5	100	2	2-	17	0.014	25.9	25.91	27.95	0	0	0	0.058	60.41	6062.24	DF	FB	2		6062.24	60.41	5.823	0.058	0	0	0	27.95	2600	2599	25.91	25.9	5.26	-5.58	6	1	0.01	0	1.423	0.014	9283.86	92.509
5	100	2	2-	18	0.697	39.01	38.95	26.38	9	28.699	196.927	0.777	59.82	6003.51	DC	FW	5		6003.51	59.82	78.027	0.777	196.927	28.699	9	26.38	3909	3915	38.95	39.01	4.13	-4.6	10969	4672	46.55	10	69.99	0.697	17210.4	171.492
6	98	2	MD	1	1.127	33.15	33.18	23.42	5	0	66.141	1.008	91.17	9001.82	DF	DC	1		9001.82	91.17	99.522	1.008	66.141	0	5	23.42	3276	3273	33.18	33.15	4.35	-6.12	19520	6441	65.23	8	111.324	1.127	24202.8	245.134
6	98	2	MD	3	1.086	31.94	31.94	7	18	8.453	285.251	1.175	87.5	8639.23	DC	FW	5		8639.23	87.5	116.044	1.175	285.251	8.453	18	27.03	3154	3154	31.94	31.94	4.16	-5.41	13791	6545	66.29	13	107.234	1.086	23637.7	239.411
6	98	2	MD	4	1.163	31.51	31.54	27.57	14	0	315.09	0.969	85.1	8402.47	DF	FB	2		8402.47	85.1	95.651	0.969	315.09	0	14	27.57	3114	3111	31.54	31.51	4.24	-7.77	12941	6815	69.02	24	114.815	1.163	22976.6	232.72
6	98	2	MD	6	1.242	32.47	32.48	26.19	10	10.4	127.998	0.809	88.03	8691.56	MC	CC	3		8691.56	88.03	79.826	0.809	127.998	10.4	10	26.19	3207	3206	32.48	32.47	4.41	-8	17913	8180	82.85	9	122.65	1.242	23272.3	235.712
6	98	2	MD	7	1.072	30.44	30.46	24.33	16	0	210.871	1.316	85.02	8394.34	MC	CC	3		8394.34	85.02	129.925	1.316	210.871	0	16	24.33	3007	3005	30.46	30.44	4.86	-5.48	15264	7260	73.53	5	105.862	1.072	23273.2	235.717
6	98	2	MD	14	1.298	30.6	30.6	25.66	11	14.346	165.744	1.417	96.92	9569.16	MC	CC	3		9569.16	96.92	139.915	1.417	165.744	14.346	11	25.66	3021	3021	30.6	30.6	4.58	-5.27	18479	8511	86.2	32	128.18	1.298	26434.6	267.737
6	98	2	MD	17	1.196	33.96	33.97	25.93	17	16.322	261.494	1.365	90.64	8949.47	DF	FB	2		8949.47	90.64	134.808	1.365	261.494	16.322	17	25.93	3354	3353	33.97	33.96	4.79	-5.5	17266	9207	93.25	8	118.056	1.196	24661.2	249.777
6	98	2	MD	18	1.239	30.64	30.64	26.07	20	8.833	268.184	1.162	91.57	9040.72	DC	FW	5		9040.72	91.57	114.678	1.162	268.184	8.833	20	26.07	3025	3025	30.64	30.64	4.59	-5.43	17712	8598	87.08	13	122.303	1.239	24707.3	250.247
7	22	2	MD-T-S	11	1.1	34.64	34.68	24.46	9	0	106.333	1.676	84.04	1858.41	DC	FW	5		1858.41	84.04	37.06	1.676	106.333	0	9	24.46	767	766	34.68	34.64	4.95	-4.58	3319	1553	70.22	4	24.322	1.1	5199.9	235.139
7	82	2	MD-T-S	13	1.586	30.51	30.48	24.17	7	0	122.641	1.22	95.58	7851.02	MC	CC	3		7851.02	95.58	59.52	1.22	122.641	0	7	24.17	2504	2506	30.48	30.51	4.86	-6.6	15429	7140	86.92	31	130.31	1.586	21573.3	262.643
8	76	2	MD-S	2	1.292	31.38	31.41	24.57	14	0	200.063	1.873	95.09	7292.88	DC	FW	5		7292.88	95.09	143.659	1.873	200.063	0	14	24.57	2409	2407	31.41	31.38	3.95	-5.94	12123	5641	73.55	18	99.06	1.292	20235.5	263.845
8	17	2	MD-S	12	1.113	35.74	35.91	23.56	4	0	52.775	1.396	80.49	1412.14	MC	CC	3		1412.14	80.49	24.496	1.396	52.775	0	4	23.56	630	627	35.91	35.74	5	-4.8	2011	1107	63.09	3	19.533	1.113	4080.19	232.562
9	60	2	1-	1	0.684	37.08	37.01	20.8	0	9.444	0	0.581	58.68	3531	DF	DC	1		3531	58.68	34.93	0.581	0	9.444	0	20.8	2227	2231	37.01	37.08	3.66	-4.87	7356	2100	34.9	3	41.15	0.684	10126.4	168.3
9	60	2	1-	2	1.095	35.17	35.07	22.75	4	8.519	45.974	1.101	75.54	4545.08	DC	FW	5		4545.08	75.54	66.224	1.101	45.974	8.519	4	22.75	2110	2116	35.07	35.17	4.03	-5.19	7727	3635	60.41	17	65.876	1.095	13068.2	217.192
9	60	2	1-	4	0.72	35.62	35.65	22.55	3	0	32.091	0.882	56.75	3414.49	DF	FB	2		3414.49	56.75	53.086	0.882	32.091	0	3	22.55	2145	2143	35.65	35.62	4.16	-4.4	5253	2907	48.31	2	43.338	0.72	10320.5	171.522
9	60	2	1-	5	0.777	35.87	35.9	22.77	5	18.225	54.12	0.719	63.69	3832.09	DF	DC	1		3832.09	63.69	47.827	0.795	54.12	18.225	5	22.77	2160	2158	35.9	35.87	3.9	-4.92	6885	2559	42.53	7	46.725	0.777	11095.3	184.399
9	60	2	1-	6	0.953	37.36	37.38	21.23	1	17.344	17.344	0.534	67.11	4037.85	MC	CC	3		4037.85	67.11	32.117	0.534	17.344	17.344	1	21.23	2249	2248	37.38	37.36	4.76	-5.87	7337	3378	56.14	2	57.327	0.953	11377.1	189.087
9	60	2	1-	10	0.583	34.75	34.77	19.47	0	6.757	0	0.35	56.69	3411.16	MC	CC	3		3411.16	56.69	21.083	0.35	0	6.757	0	19.47	2092	2091	34.77	34.75	3.86	-4.34	5289	2341	38.91	1	35.07	0.583	9579.6	159.213
9	60	2	1-	12	1.3	34.47	34.49	24.31	9	23.494	132.709	1.14	82.54	4966.47	MC	CC	3		4966.47	82.54	68.591	1.14	132.709	23.494	9	24.31	2075	2074	34.49	34.47	4.51	-4.85	7616	4512	74.99	4	78.23	1.3	14379.4	238.987
9	60	2	1-	13	1.135	36.48	36.55	22.39	2	0	13.75	1.237	72.85	4383.32	MC	CC	3		4383.32	72.85	74.454	1.237	13.75	0	2	22.39	2199	2195	36.55	36.48	4.08	-4.93	8200	3775	62.74	9	68.299	1.135	13039.4	216.71
9	60	2	1-	14	0.763	34.7	34.77	22.16	1	9.234	10.65	0.826	60.59	3645.73	MC	CC	3		3645.73	60.59	49.688	0.826	10.65	9.234	1	22.16	2092	2088	34.77	34.7	3.89	-5.22	7189	3393	56.39	9	45.909	0.763	10872.5	180.696
9	60	2	1-	15	0.785	35.98	36.03	22.93	4	13.231	37.493	1.051	72.09	4337.43	MC	CC	3		4337.43	72.09	63.229	1.051	37.493	13.231	4	22.93	2168	2165	36.03	35.98	4.2	-4.41	7405	3479	57.82	2	47.262	0.785	12726.8	211.521
9	60	2	1-	17	1.034	36.41	36.18	23.68	3	0	29.323	1.009	70.47	4240.22	DF	FB	2		4240.22	70.47	60.689	1.009	29.323	0	3	23.68	2177	2191	36.18	36.41	4.33	-6.39	8563	4310	71.63	6	62.228	1.034	12607.6	209.536
9	60	2	1-	18	1.004	37.03	37.01	23.24	8	0	120.286	1.132	69.89	4205	DC	FW	5		4205	69.89	68.13	1.132	120.286	0	8	23.24	2227	2228	37.01	37.03	4.32	-5.37	8430	3976	66.08	12	60.389	1.004	12549.6	208.577
2	90	3	2+	1	0.701	38.8	38.74	21.97	1	20.745	21.31	0.454	58.33	5315.62	DF	DC	1		5315.62	58.33	41.343	0.454	21.31	20.745	1	21.97	3531	3536	38.74	38.8	3.8	-6.21	11465	3677	40.36	6	63.853	0.701	15024.4	164.855
2	90	3	2+	2	0.768	39.57	39.64	23.66	2	0	21.174	0.565	54.1	4863.72	DC	FW	5		4863.72	54.1	50.842	0.565	21.174	0	2	23.66	3564	3558	39.64	39.57	3.74	-4.57	9734	3988	43.25	19	70.839	0.768	14793.1	164.537
2	90	3	2+	3	0.628	37.49	37.58	21.59	0	0	0	0.358	54.1	4925.02	DC	FW	5		4925.02	54.1	32.554	0.358	0	0	0	21.59	3421	3413	37.58	37.49	4.41	-5.07	9140	3727	40.96	15	57.151	0.628	13763.4	151.198
2	90	3	2+	4	0.604	38.84	38.78	18.84	0	5.49	0	0.279	48.91	4452.12	DF	FB	2		4452.12	48.91	25.367	0.279	0	5.49	0	18.84	3530	3536	38.78	38.84	4	-4.29	9019	4041	44.41	14	54.933	0.604	13364.1	146.81
2	90	3	2+	6	0.764	38.82	38.82	19.13	0	0	0	0.227	57.6	5243.37	MC	CC	3		5243.37	57.6	20.688	0.227	0	0	0	19.13	3534	3534	38.82	38.82	3.54	-4.07	10455	4389	48.23	9	69.475	0.764	13951.6	153.254
2	90	3	2+	9	0.729	38.08	38.06	22.79	2	7.669	18.499	0.534	56.96	5209.39	DF	FB	2		5209.39	56.96	48.846	0.534	18.499	7.669	2	22.79	3481	3483	38.06	38.08	4.43	-4.14	10862	4732	51.77	8	66.633	0.729	14740.4	161.177
2	90	3	2+	12	0.854	37.17	37.21	22.11	0	0	0	0.579	65.17	5832.12	MC	CC	3		5832.12	65.17	51.776	0.579	0	0	0	22.11	3330	3326	37.21	37.17	4.64	-4.59	10219	5209	57.24	7	77.742	0.854	16621	185.741
2	90	3	2+	13	0.715	38.78	38.8	20.66	0	28.055	0	0.374	54.48	4959.67	MC	CC	3		4959.67	54.48	34.072	0.374	0	28.055	0	20.66	3532	3530	38.8	38.78	4.01	-5.58	10117	3927	43.16	17	65.022	0.715	13700.4	150.501
2	90	3	2+	14	0.682	37.38	37.38	18.48	0	0	0	0.429	49.88	4599.01	MC	CC	3		4599.01	49.88	39.598	0.429	0	0	0	18.48	3447	3447	37.38	37.38	4.26	-4.34	10584	4088	44.33	14	62.844	0.682	13931.8	151.089
2	90	3	2+	15	0.599	38.85	38.84	20.53	0	6.403	0	0.549	60.6	5517.42	MC	CC	3		5517.42	60.6	49.999	0.549	0	6.403	0	20.53	3536	3537	38.84	38.85	4.18	-5.86	10070	4308	47.34	3	54.536	0.599	15579.8	171.133
2	90	3	2+	16	0.754	35.77	35.82	21.74	1	11.373	10.791	0.611	62.54	5692.76	DC	FW	5		5692.76	62.54	55.578	0.611	10.791	11.373	1	21.74	3261	3256	35.82	35.77	3.76	-5.12	11127	5114	56.2	6	68.645	0.754	15785.6	173.409
2	90	3	2+	18	0.651	41.23	41.11	24.03	3	0	36.923	0.32	52.3	4761.02	DC	FW	5		4761.02	52.3	29.17	0.32	36.923	0	3	24.03	3742	3753	41.11	41.23	4.62	-4.26	8802	3905	42.92	12	59.201	0.651	13598.5	149.391
3	65	3	3-	1	0.651	38.95	38.92	20.72	0	25.348	0	0.362	53.7	3518.78	DF	DC	1		3518.78	53.7	23.741	0.362	0	25.348	0	20.72	2550	2552	38.92	38.95	4.37	-3.74	7612	2319	35.39	13	42.64	0.651	10293.2	157.096
3	65	3	3-	2	0.856	37.77	37.62	24.36	7	0	170.553	0.783	56.99	3734.31	DC	FW	5		3734.31	56.99	51.271	0.783	170.553	0	7	24.36	2465	2475	37.62	37.77	4.37	-4.7	6710	3280	50.06	9	56.093	0.856	11488.8	175.342
3	65	3	3-	3	0.739	36.46	36.48	23.55	7	21.166	139.921	0.819	56.46	3699.18	DC	FW	5		3699.18	56.46	53.633	0.819	139.921	21.166	7	23.55	2390	2389	36.48	36.46	4.37	-4.96	7143	3195	48.76	13	48.405	0.739	11130.2	169.872
3	65	3	3-	6	0.7	40.38	40.44	22.57	1	0	12.211	0.321	52.66	3450.29	MC	CC	3		3450.29	52.66	21.026	0.321	12.211	0	1	22.57	2650	2646	40.44	40.38	3.03	-3.62	6653	2747	41.92	6	45.868	0.7	9882.88	150.834
3	65	3	3-	7	0.787	38.22	38.23	23.74	5	8.603	105.412	0.595	93.82	5729.61	MC	CC	3		5729.61	93.82	36.36	0.595	105.412	8.603	5	23.74	2335	2334	38.23	38.22	4.21	-4.19	7359	3857	58.86	5	51.597	0.787	12154.6	199.017
3	65	3	3-	9	0.911	36.51	36.54	23.58	7	0	131.976	0.958	65.38	4283.52	DF	FB	2		4283.52	65.38	62.797	0.958	131.976	0	7	23.58	2394	2392	36.54	36.51	4.44	-5.04	8248	3914	59.73	18	59.665	0.911	12583	192.044
3	65	3	3-	12	1.078	35.81	35.9	23.53	9	15.604	163.578	0.923	65.91	4318.19	MC	CC	3		4318.19	65.91	60.503	0.923	163.578	15.604	9	23.53	2352	2346	35.9	35.81	4.91	-4.66	7255	4134	63.09	20	70.653	1.078	13044.3	199.086
3	65	3	3-	13	0.89	38.66	38.67	23.14	7	0	120.042	0.705	56.96	3732.2	MC	CC	3		3732.2	56.96	46.204	0.705	120.042	0	7	23.14	2534	2533	38.67	38.66	3.81	-4.42	7883	3332	50.85	29	58.318	0.89	11435.5	174.527
3	65	3	3-	15	0.844	34.64	34.61	24.71	7	41.879	265.114	0.841	69.06	4525.03	MC	CC	3		4525.03	69.06	55.128	0.841	265.114	41.879	7	24.71	2268	2270	34.61	34.64	4.35	-4.32	8966	3983	60.79	3	55.295	0.844	13321.7	203.315
3	65	3	3-	16	0.941	34.68	34.8	25.38	6	9.789	170.685	0.509	67.5	4422.46	DC	FW	5		4422.46	67.5	33.331	0.509	170.685	9.789	6	25.38	2280	2272	34.8	34.68	4.17	-4.96	8533	4250	64.86	19	61.653	0.941	12723.4	194.188
4	90	3	2-	2	0.649	39.84	39.75	23.44	4	10.913	71.72	0.447	49.94	4502.39	DC	FW	5		4502.39	49.94	40.277	0.447	71.72	10.913	4	23.44	3584	3592	39.75	39.84	3.91	-3.99	9041	3845	42.33	5	58.959	0.649	13915	154.347
4	90	3	2-	3	0.634	40.47	40.42	22.9	3	14.206	48.05	0.369	47.22	4289.57	DC	FW	5		4289.57	47.22	33.56	0.369	48.05	14.206	3	22.9	3672	3676	40.42	40.47	3.99	-5.55	7538	3295	36.27	21	57.621	0.634	13255.4	145.928
4	90	3	2-	5	0.538	43.07	43.12	24.57	3	9.29	35.296	0.415	43.53	3954.23	DF	DC	1		3954.23	43.53	37.685	0.415	35.296	9.29	3	24.57	3917	3912	43.12	43.07	4.05	-4.81	6831	2796	30.78	8	48.852	0.538	12560.5	138.279
4	90	3	2-	6	0.709	44.11	44.22	22	1	7.557	12.162	0.348	48.91	4443.22	MC	CC	3		4443.22	48.91	31.647	0.348	12.162	7.557	1	22	4017	4007	44.22	44.11	3.88	-3.9	9313	3846	42.34	5	64.378	0.709	13304.6	146.468
4	90	3	2-	7	0.591	41.57	41.51	21.35	1	0	5.515	0.743	52.13	3963.44	MC	CC	3		3963.44	52.13	56.481	0.743	5.515	0	1	21.35	3156	3160	41.51	41.57	4.83	-4.74	6575	2818	37.09	7	44.932	0.591	10950.2	144.035
4	90	3	2-	9	0.636	41.99	41.99	23.93	6	18.453	87.696	0.573	49.58	4503.27	DF	FB	2		4503.27	49.58	52.005	0.573	87.696	18.453	6	23.93	3814	3814	41.99	41.99	4	-5.12	8799	3908	43.02	12	57.754	0.636	13837	152.33
4	90	3	2-	12	0.785	38.71	38.73	22.89	6	27.581	68.284	0.515	53.81	4887.56	MC	CC	3		4887.56	53.81	46.765	0.515	68.284	27.581	6	22.89	3518	3516	38.73	38.71	4.07	-5.25	9356	4596	50.6	13	71.306	0.785	15008.2	165.225
4	90	3	2-	13	0.618	41.57	41.72	21.17	1	8.783	8.783	0.539	48.76	4298.46	MC	CC	3		4298.46	48.76	47.486	0.539	8.783	8.783	1	21.17	3678	3665	41.72	41.57	3.22	-5.45	8408	3269	35.99	8	56.181	0.618	13116.5	148.789
4	90	3	2-	15	0.625	37.95	37.95	22.91	7	0	103.536	0.589	57.73	5244.38	MC	CC	3		5244.38	57.73	53.521	0.589	103.536	0	7	22.91	3447	3447	37.95	37.95	4.32	-4.79	10070	4460	49.1	7	56.794	0.625	15452	170.108
4	90	3	2-	16	0.725	37.91	37.99	25.61	10	13.31	175.479	0.428	54.53	4953.75	DC	FW	5		4953.75	54.53	38.915	0.428	175.479	13.31	10	25.61	3451	3444	37.99	37.91	3.8	-4.96	10343	4616	50.82	5	65.815	0.725	14930.3	164.364
4	90	3	2-	17	0.467	40.35	40.38	35.03	1	0	108.352	0.304	82.41	7485.65	DF	FB	2		7485.65	82.41	27.579	0.304	108.352	0	1	35.03	3668	3665	40.38	40.35	3.66	-8.14	6621	3023	33.28	0	42.404	0.467	15335	168.823
4	90	3	2-	18	0.596	43.34	43.36	23.35	6	0	103.9	0.377	46.9	4260.55	DC	FW	5		4260.55	46.9	34.288	0.377	103.9	0	6	23.35	3939	3937	43.36	43.34	4.35	-5.15	8462	3644	40.12	8	54.109	0.596	13252	145.89
5	100	3	1-	1	0.638	36.45	36.53	22.92	2	7.885	24.154	0.549	56.95	5729.3	DF	DC	1		5729.3	56.95	55.209	0.549	24.154	7.885	2	22.92	3675	3667	36.53	36.45	4.16	-4.27	11760	3552	35.31	7	64.228	0.638	15930.9	158.349
5	100	3	1-	2	0.805	35.99	35.94	24.21	8	18.72	131.083	0.714	60.73	6109.51	DC	FW	5		6109.51	60.73	71.846	0.714	131.083	18.72	8	24.21	3616	3621	35.94	35.99	4.05	-5.68	12223	4624	45.96	20	81.019	0.805	17554.8	174.491
5	100	3	1-	3	0.68	35.65	35.66	25.51	10	9.77	128.902	0.604	55.08	5541.59	DC	FW	5		5541.59	55.08	60.755	0.604	128.902	9.77	10	25.51	3588	3587	35.66	35.65	4.76	-4.68	10031	3857	38.34	38	68.369	0.68	15781.1	156.858
5	100	3	1-	4	0.662	37.34	37.42	23.16	2	0	32.898	0.622	54.61	5494.14	DF	FB	2		5494.14	54.61	62.595	0.622	32.898	0	2	23.16	3765	3757	37.42	37.34	4.6	-5.11	9922	4403	43.76	19	66.652	0.662	16152.6	160.551
5	100	3	1-	5	0.555	38.1	38.1	24.87	2	10.52	32.534	0.339	47.56	4784.85	DF	DC	1		4784.85	47.56	34.144	0.339	32.534	10.52	2	24.87	3833	3833	38.1	38.1	3.74	-4.43	10444	3000	29.82	15	55.862	0.555	14142.8	140.576
5	100	3	1-	6	0.905	37.76	37.68	24.34	3	16.417	65.3	0.616	63.92	6430.34	MC	CC	3		6430.34	63.92	62	0.616	65.3	16.417	3	24.34	3791	3799	37.68	37.76	3.87	-5.36	13277	6000	59.64	18	91.091	0.905	18108	179.988
5	100	3	1-	7	0.789	34.49	34.55	23.76	3	0	52.504	0.604	60.47	6084.13	MC	CC	3		6084.13	60.47	60.779	0.604	52.504	0	3	23.76	3476	3470	34.55	34.49	3.85	-5.54	12978	5526	54.93	25	79.412	0.789	17136.4	170.33
5	100	3	1-	9	0.709	36.91	36.94	24.58	5	0	86.162	0.616	61.73	6210.84	DF	FB	2		6210.84	61.73	61.951	0.616	86.162	0	5	24.58	3716	3713	36.94	36.91	4.63	-4.07	11227	5004	49.74	9	71.38	0.709	17537.8	174.32
5	100	3	1-	12	0.984	33.43	33.41	22.17	1	6.914	7.569	0.481	70.69	7112.17	MC	CC	3		7112.17	70.69	48.412	0.481	7.569	6.914	1	22.17	3361	3363	33.41	33.43	4.74	-4.88	13067	6551	65.11	20	98.987	0.984	19943.2	198.23
5	100	3	1-	13	0.795	36.9	36.89	20.81	0	16.373	0	0.52	58.79	5914.28	MC	CC	3		5914.28	58.79	52.364	0.52	0	16.373	0	20.81	3711	3712	36.89	36.9	3.71	-4.77	12159	4785	47.56	16	79.957	0.795	17273	171.688
5	100	3	1-	14	0.734	36.44	36.43	19.82	0	0	0	0.598	58.79	5914.52	MC	CC	3		5914.52	58.79	60.142	0.598	0	0	0	19.82	3665	3666	36.43	36.44	4.42	-4.15	12154	5032	50.02	19	73.856	0.734	17303	171.989
5	100	3	1-	15	0.693	36.41	36.35	24.97	3	0	40.866	0.642	63.57	6395.89	MC	CC	3		6395.89	63.57	64.615	0.642	40.866	0	3	24.97	3657	3663	36.35	36.41	3.93	-4.92	12353	4942	49.12	6	69.72	0.693	17333.7	172.292
5	100	3	1-	16	0.814	33.89	33.9	23.89	2	5.455	30.112	0.534	65.93	6632.92	DC	FW	5		6632.92	65.93	53.704	0.534	30.112	5.455	2	23.89	3411	3410	33.9	33.89	3.52	-5.2	13691	5941	59.05	10	81.914	0.814	18595.7	184.836
5	100	3	1-	17	0.699	37.23	37.15	22.74	3	0	30.947	0.353	55.46	5579.15	DF	FB	2		5579.15	55.46	35.485	0.353	30.947	0	3	22.74	3738	3746	37.15	37.23	3.89	-5.73	13241	5907	58.71	4	70.291	0.699	15757.9	156.629
5	100	3	1-	18	0.856	34.26	34.3	25.52	7	9.51	102.975	0.547	61.19	6156.33	DC	FW	5		6156.33	61.19	55.05	0.547	102.975	9.51	7	25.52	3451	3447	34.3	34.26	4.16	-5.22	13975	5694	56.6	32	86.113	0.856	17560.9	174.55
6	94	3	MD	1	1.141	30.76	30.73	24.86	7	0	117.619	0.957	94.51	8886.83	DF	DC	1		8886.83	94.51	89.997	0.957	117.619	0	7	24.86	2889	2892	30.73	30.76	3.53	-4.15	19932	6763	71.92	16	107.243	1.141	23509.7	250.032
6	94	3	MD	4	1.261	30.52	30.58	26.5	15	19.405	338.858	1.116	94.07	8844.91	DF	FB	2		8844.91	94.07	104.949	1.116	338.858	19.405	15	26.5	2875	2870	30.58	30.52	4.32	-6.04	14268	7256	77.17	13	118.543	1.261	24254.3	257.954
6	94	3	MD	5	1.052	31.2	31.21	26.27	12	0	241.217	1.007	84.97	7989.42	DF	DC	1		7989.42	84.97	94.644	1.007	241.217	0	12	26.27	2935	2934	31.21	31.2	4.03	-6.7	13460	5702	60.64	14	98.879	1.052	21800.6	231.856
6	94	3	MD	6	1.565	30.82	30.81	25.87	11	0	243.437	1.278	105.1	9881.96	MC	CC	3		9881.96	105.1	120.182	1.278	243.437	0	11	25.87	2897	2898	30.81	30.82	5.28	-7.49	17730	9423	100.21	10	147.196	1.565	26455.3	281.358
6	94	3	MD	13	1.586	31.24	31.25	26.49	13	17.553	258.229	1.38	107.9	10145.5	MC	CC	3		10145.5	107.9	129.787	1.38	258.229	17.553	13	26.49	2938	2937	31.25	31.24	3.77	-5.49	18368	8801	93.6	13	149.143	1.586	27268.7	290.009
6	94	3	MD	14	1.416	29.16	29.14	25.93	7	0	154.049	1.613	108.47	10199.2	MC	CC	3		10199.2	108.47	151.682	1.613	154.049	0	7	25.93	2740	2742	29.14	29.16	5.09	-5.24	19155	9429	100.28	46	133.152	1.416	27592.5	293.452
6	94	3	MD	17	1.033	32.38	32.43	28.3	15	0	206.607	1.186	85.46	8035.84	DF	FB	2		8035.84	85.46	111.507	1.186	206.607	0	15	28.3	3049	3045	32.43	32.38	4.4	-5.22	16396	8353	88.83	6	97.096	1.033	21773.2	231.564
6	94	3	MD	18	1.353	30.06	30.1	26.37	11	8.079	177.16	1.406	99.91	9394.18	DC	FW	5		9394.18	99.91	132.163	1.406	177.16	8.079	11	26.37	2830	2826	30.1	30.06	4.77	-6.19	18523	9186	97.69	17	127.237	1.353	25185.1	267.851
7	76	3	MD-T-S	11	1.335	32.26	32.26	28.4	13	21.971	209.24	1.464	91.4	7015.39	DC	FW	5		7015.39	91.4	112.34	1.464	209.24	21.971	13	28.4	2476	2476	32.26	32.26	4.46	-6.23	12859	5866	76.42	19	102.485	1.335	19416	252.957
7	80	3	MD-T-S	16	1.367	28.51	28.54	26.18	14	23.628	254.048	1.103	110.59	8920.71	DC	FW	5		8920.71	110.59	89.009	1.103	254.048	23.628	14	26.18	2302	2300	28.54	28.51	4.43	-5.75	15668	8061	99.93	8	110.235	1.367	23692.4	293.717
8	17	3	MD-S	3	1.245	31.69	31.69	22.95	3	0	53.009	1.148	95.86	1712.22	DC	FW	5		1712.22	95.86	20.501	1.148	53.009	0	3	22.95	566	566	31.69	31.69	4.45	-5.77	2602	1348	75.46	5	22.232	1.245	4712.57	263.847
8	13	3	MD-S	9	0.98	33.94	33.87	23.12	1	15.386	20.74	0.993	81.42	1113.06	DF	FB	2		1113.06	81.42	13.577	0.993	20.74	15.386	1	23.12	463	464	33.87	33.94	3.99	-5.23	2013	964	70.51	2	13.397	0.98	2999.68	219.414
2	83	4	2+	1	0.676	38.5	38.6	20.68	0	7.868	0	0.491	55.26	4578.13	DF	DC	1		4578.13	55.26	40.681	0.491	0	7.868	0	20.68	3198	3190	38.6	38.5	3.96	-4.08	10132	3109	37.52	9	55.97	0.676	13267.9	160.143
2	83	4	2+	2	0.904	34.94	34.97	21.93	1	13.925	17.359	0.663	64.07	5307.92	DC	FW	5		5307.92	64.07	54.968	0.663	17.359	13.925	1	21.93	2897	2895	34.97	34.94	4.5	-4.74	9691	4256	51.37	23	74.872	0.904	15264.8	184.248
2	83	4	2+	3	0.654	35.78	35.76	24.81	3	9.125	38.175	0.731	54.68	4530.03	DC	FW	5		4530.03	54.68	60.598	0.731	38.175	9.125	3	24.81	2963	2964	35.76	35.78	4.52	-5.5	7908	3405	41.1	16	54.159	0.654	13384.7	161.552
2	83	4	2+	4	0.692	36.97	36.98	25.61	4	7.573	52.028	0.623	53.63	4443.55	DF	FB	2		4443.55	53.63	51.615	0.623	52.028	7.573	4	25.61	3064	3063	36.98	36.97	4.29	-4.58	7687	3786	45.7	19	57.292	0.692	13385.6	161.565
2	83	4	2+	5	0.658	37.43	37.47	24.25	3	13.503	45.274	0.584	54.4	4507.4	DF	DC	1		4507.4	54.4	48.422	0.584	45.274	13.503	3	24.25	3104	3101	37.47	37.43	4.26	-4.34	8736	3001	36.22	22	54.51	0.658	13384.7	161.552
2	83	4	2+	6	0.711	38.43	38.37	22.84	2	19.576	37.765	0.225	53.69	4447.78	MC	CC	3		4447.78	53.69	18.672	0.225	37.765	19.576	2	22.84	3179	3184	38.37	38.43	3.52	-3.86	9800	3796	45.82	15	58.917	0.711	12553.3	151.519
2	83	4	2+	7	0.772	34.8	34.79	22.83	3	0	45.642	0.804	60.06	4976.09	MC	CC	3		4976.09	60.06	66.632	0.804	45.642	0	3	22.83	2882	2883	34.79	34.8	4.14	-5.04	9845	4604	55.57	30	63.97	0.772	14478.6	174.758
2	83	4	2+	9	0.818	37.32	37.32	23.02	3	13.838	56.259	0.691	60.39	5003.2	DF	FB	2		5003.2	60.39	57.227	0.691	56.259	13.838	3	23.02	3092	3092	37.32	37.32	4.15	-4.71	10165	4595	55.46	17	67.812	0.818	14733.8	177.839
2	83	4	2+	10	0.732	31.43	31.55	20.67	0	8.855	0	0.771	66.94	5546.14	MC	CC	3		5546.14	66.94	63.856	0.771	0	8.855	0	20.67	2614	2604	31.55	31.43	3.81	-4.75	10741	4891	59.03	11	60.623	0.732	15967.4	192.727
2	83	4	2+	12	0.931	33.68	33.72	24.07	5	16.402	63.877	0.84	68.34	5661.71	MC	CC	3		5661.71	68.34	69.565	0.84	63.877	16.402	5	24.07	2794	2790	33.72	33.68	4.92	-5.88	9557	5134	61.97	3	77.113	0.931	16419.9	198.187
2	83	4	2+	13	0.911	37.28	37.36	22.61	2	8.04	30.338	0.8	60.56	5017.09	MC	CC	3		5017.09	60.56	66.269	0.8	30.338	8.04	2	22.61	3095	3089	37.36	37.28	4.18	-4.77	10579	4340	52.38	24	75.492	0.911	14889.3	179.712
2	83	4	2+	14	0.783	35.35	35.41	22.96	4	10.933	51.208	0.805	57.57	4769.64	MC	CC	3		4769.64	57.57	66.653	0.805	51.208	10.933	4	22.96	2934	2929	35.41	35.35	3.9	-4.42	10068	4260	51.42	23	64.846	0.783	14540.7	175.508
2	83	4	2+	15	0.714	35.38	35.32	23.7	4	42.689	68.079	0.986	66.83	5536.66	MC	CC	3		5536.66	66.83	81.685	0.986	68.079	42.689	4	23.7	2926	2931	35.32	35.38	4.25	-5.38	10414	4586	55.35	7	59.181	0.714	16046.1	193.676
2	83	4	2+	16	0.97	33.87	33.8	23.73	5	0	50.594	0.678	68.48	5673.98	DC	FW	5		5673.98	68.48	56.201	0.678	50.594	0	5	23.73	2800	2806	33.8	33.87	3.74	-6.33	11267	5093	61.47	18	80.381	0.97	16125.4	194.632
2	83	4	2+	17	0.849	37.69	37.74	23.01	2	11.793	29.169	0.726	66.14	5548.14	DF	FB	2		5548.14	66.14	60.879	0.726	29.169	11.793	2	23.01	3166	3162	37.74	37.69	4.3	-5.38	12208	6013	71.68	18	71.261	0.849	15542.5	185.273
2	83	4	2+	18	0.779	38.12	38.23	25.39	6	0	87.48	0.633	54.14	4485.17	DC	FW	5		4485.17	54.14	52.452	0.633	87.48	0	6	25.39	3167	3158	38.23	38.12	5.41	-4.87	9728	4068	49.1	18	64.56	0.779	13798.2	166.543
3	86	4	3-	1	0.803	34.68	34.63	25.2	1	0	26.692	0.473	72.17	6195.4	DF	DC	1		6195.4	72.17	40.623	0.473	26.692	0	1	25.2	2973	2977	34.63	34.68	4.01	-4.36	12841	3662	42.66	15	68.956	0.803	16547.4	192.749
3	86	4	3-	2	1.071	34.93	34.92	26.11	14	26.295	443.026	0.73	80.73	6930.31	DC	FW	5		6930.31	80.73	62.711	0.73	443.026	26.295	14	26.11	2998	2999	34.92	34.93	3.9	-4.49	12251	5303	61.77	11	91.906	1.071	18511.3	215.625
3	86	4	3-	3	0.733	34.89	34.84	24.25	4	24.821	159.59	0.533	67.84	5824.04	DC	FW	5		5824.04	67.84	45.741	0.533	159.59	24.821	4	24.25	2991	2995	34.84	34.89	5.78	-5.14	9382	3693	43.02	7	62.938	0.733	15680.9	182.654
3	86	4	3-	4	0.788	34.09	34.2	27.72	12	29.633	398.121	0.646	67.04	5755.4	DF	FB	2		5755.4	67.04	55.468	0.646	398.121	29.633	12	27.72	2936	2927	34.2	34.09	4.18	-5.38	8689	4043	47.09	12	67.678	0.788	15905.8	185.275
3	86	4	3-	5	0.764	34.48	34.49	26.99	4	0	112.592	1.308	80.05	6872.77	DF	DC	1		6872.77	80.05	112.294	1.308	112.592	0	4	26.99	2961	2960	34.49	34.48	4.41	-5.52	12067	5295	61.68	5	65.61	0.764	19010.9	221.441
3	86	4	3-	6	0.907	36.32	36.28	23.5	2	22.112	60.467	0.45	72.54	6227.36	MC	CC	3		6227.36	72.54	38.602	0.45	60.467	22.112	2	23.5	3115	3118	36.28	36.32	3.33	-4.56	11728	5116	59.59	7	77.862	0.907	16395.4	190.976
3	86	4	3-	7	0.954	32.15	32.13	26.12	8	0	323.276	0.966	77.57	6656.52	MC	CC	3		6656.52	77.57	82.886	0.966	323.276	0	8	26.12	2757	2759	32.13	32.15	3.73	-4.88	12355	5499	64.05	20	81.924	0.954	17963.6	209.331
3	86	4	3-	8	0.848	35.59	35.46	26.45	9	39.544	245.822	0.617	71.23	6115.47	DF	DC	1		6115.47	71.23	52.976	0.617	245.822	39.544	9	26.45	3044	3055	35.46	35.59	3.94	-5.66	12999	5980	69.66	7	72.788	0.848	16829.6	196.036
3	86	4	3-	9	1.011	33.73	33.72	26.9	9	43.618	251.117	1.048	79.35	6812.47	DF	FB	2		6812.47	79.35	89.973	1.048	251.117	43.618	9	26.9	2895	2896	33.72	33.73	3.8	-5.87	12620	6079	70.81	13	86.77	1.011	18806	219.054
3	86	4	3-	10	0.818	31.36	31.38	21.73	4	26.544	40.552	0.579	76.62	6578.2	MC	CC	3		6578.2	76.62	49.684	0.579	40.552	26.544	4	21.73	2694	2692	31.38	31.36	3.76	-4.2	11956	5237	61	7	70.221	0.818	18088	210.694
3	86	4	3-	12	1.152	31.77	31.85	23.98	9	68.302	278.573	0.846	89.36	7671.74	MC	CC	3		7671.74	89.36	72.593	0.846	278.573	68.302	9	23.98	2734	2727	31.85	31.77	4	-4.9	13206	6744	78.55	12	98.939	1.152	20874.8	243.158
3	86	4	3-	13	1.23	32.79	32.82	25.37	7	36.254	237.377	1.061	82.9	7117.14	MC	CC	3		7117.14	82.9	91.072	1.061	237.377	36.254	7	25.37	2818	2815	32.82	32.79	3.81	-6.38	14384	5998	69.86	24	105.584	1.23	19710.5	229.591
3	86	4	3-	14	0.989	33.7	33.67	25.06	7	14.099	127.941	1.147	82.5	7082.28	MC	CC	3		7082.28	82.5	98.498	1.147	127.941	14.099	7	25.06	2891	2893	33.67	33.7	4.71	-6.52	12964	5838	68	18	84.911	0.989	19182.4	223.438
3	86	4	3-	15	0.811	33.51	33.45	27.61	9	28.513	218.277	0.917	81.24	6974.38	MC	CC	3		6974.38	81.24	78.701	0.917	218.277	28.513	9	27.61	2872	2877	33.45	33.51	4.45	-6.34	12584	5399	62.89	2	69.638	0.811	19076.5	222.207
3	86	4	3-	16	1.16	32.22	32.27	25.75	8	26.437	176.263	0.84	85.69	7356.45	DC	FW	5		7356.45	85.69	72.136	0.84	176.263	26.437	8	25.75	2770	2766	32.27	32.22	4.11	-5.93	15308	6602	76.9	25	99.565	1.16	19978.8	232.717
3	86	4	3-	18	0.78	36.26	36.3	24.47	10	72.709	247.401	0.501	65.8	5648.77	DC	FW	5		5648.77	65.8	42.99	0.501	247.401	72.709	10	24.47	3116	3113	36.3	36.26	4.3	-4.73	11326	4729	55.08	11	66.931	0.78	15759.9	183.574
4	92	4	2-	1	0.514	39.69	39.8	19.6	0	7.231	0	0.375	46.87	4263.6	DF	DC	1		4263.6	46.87	34.135	0.375	0	7.231	0	19.6	3620	3610	39.8	39.69	4.13	-4.56	8772	2441	26.84	13	46.781	0.514	12764.7	140.335
4	92	4	2-	2	0.646	37.89	37.87	26.76	1	15.136	33.126	0.41	45.67	4154.24	DC	FW	5		4154.24	45.67	37.258	0.41	33.126	15.136	1	26.76	3445	3446	37.87	37.89	4.09	-4.37	7951	3039	33.41	14	58.758	0.646	12963.1	142.518
4	92	4	2-	3	0.47	38.38	38.28	21.44	0	0	0	0.352	39.18	3563.5	DC	FW	5		3563.5	39.18	32.026	0.352	0	0	0	21.44	3482	3491	38.28	38.38	3.79	-4.18	6510	2314	25.44	22	42.711	0.47	11579.4	127.304
4	92	4	2-	4	0.562	40.67	40.6	24.99	5	11.584	62.019	0.605	47.46	4316.46	DF	FB	2		4316.46	47.46	55.039	0.605	62.019	11.584	5	24.99	3693	3699	40.6	40.67	5.85	-5.89	6461	3073	33.78	13	51.105	0.562	13508.7	148.517
4	92	4	2-	5	0.469	41.62	41.63	25.5	1	8.747	30.123	0.456	46.45	4224.64	DF	DC	1		4224.64	46.45	41.432	0.456	30.123	8.747	1	25.5	3787	3786	41.63	41.62	4.07	-4.75	6354	2256	24.8	13	42.662	0.469	12406.2	136.395
4	92	4	2-	6	0.649	39.05	38.96	23.78	3	0	39.614	0.492	46.14	4197.18	MC	CC	3		4197.18	46.14	44.713	0.492	39.614	0	3	23.78	3544	3552	38.96	39.05	4.22	-4.68	8818	3604	39.62	13	58.992	0.649	12374.3	136.046
4	92	4	2-	7	0.642	38.5	38.42	21.85	3	0	22.803	0.778	58.07	4790.49	MC	CC	3		4790.49	58.07	64.17	0.778	22.803	0	3	21.85	3170	3176	38.42	38.5	7.35	-4.41	8843	3922	43.12	17	58.384	0.642	14034.6	170.118
4	92	4	2-	8	0.472	41.43	41.37	29.69	3	15.295	69.32	0.633	38.62	3512.36	DF	DC	1		3512.36	38.62	57.542	0.633	69.32	15.295	3	29.69	3763	3768	41.37	41.43	4.35	-4.64	5812	2266	24.91	20	42.956	0.472	11822.2	129.974
4	92	4	2-	9	0.694	39.49	39.61	24.5	5	17.702	82.241	0.758	53.15	4834.51	DF	FB	2		4834.51	53.15	68.931	0.758	82.241	17.702	5	24.5	3603	3592	39.61	39.49	3.95	-5.68	9404	3960	43.54	17	63.104	0.694	14947.9	164.34
4	92	4	2-	10	0.585	35.85	35.92	24.49	1	12.248	23.391	0.522	54.86	4989.96	MC	CC	3		4989.96	54.86	47.516	0.522	23.391	12.248	1	24.49	3267	3261	35.92	35.85	3.73	-5.69	8504	4179	45.94	6	53.222	0.585	15206.8	167.186
4	92	4	2-	12	0.695	37.37	37.35	25.27	3	15.352	63.63	0.673	53.18	4837.09	MC	CC	3		4837.09	53.18	61.175	0.673	63.63	15.352	3	25.27	3397	3399	37.35	37.37	4.14	-4.73	8505	4169	45.83	17	63.25	0.695	14957	164.44
4	92	4	2-	13	0.688	40.23	40.27	21.8	2	0	29.351	0.605	48.44	4406.34	MC	CC	3		4406.34	48.44	55.026	0.605	29.351	0	2	21.8	3663	3659	40.27	40.23	3.82	-4.49	8689	3397	37.35	22	62.547	0.688	13835.2	152.107
4	92	4	2-	14	0.595	39.48	39.36	22.16	1	9.648	13.766	0.434	50.38	4582.56	MC	CC	3		4582.56	50.38	39.516	0.434	13.766	9.648	1	22.16	3580	3591	39.36	39.48	4.18	-4.08	8804	3606	39.64	15	54.107	0.595	14135.1	155.404
4	92	4	2-	15	0.458	39.94	39.91	24.18	4	21.667	73.981	0.486	46.02	3984.91	MC	CC	3		3984.91	46.02	42.042	0.486	73.981	21.667	4	24.18	3456	3458	39.91	39.94	4.11	-5.01	7332	2861	31.45	8	41.67	0.458	12583.9	145.33
4	92	4	2-	16	0.654	34.59	34.62	26.29	4	37.46	96.591	0.391	56.81	5167.4	DC	FW	5		5167.4	56.81	35.577	0.391	96.591	37.46	4	26.29	3149	3146	34.62	34.59	3.45	-6.96	9725	4108	45.16	20	59.498	0.654	15171.7	166.798
4	92	4	2-	17	0.634	39.72	39.8	26.94	2	12.74	42.915	0.54	49.77	4526.76	DF	FB	2		4526.76	49.77	49.082	0.54	42.915	12.74	2	26.94	3620	3613	39.8	39.72	4.33	-4.76	9868	4488	49.34	15	57.637	0.634	13855.7	152.33
4	92	4	2-	18	0.667	39.58	39.57	24.04	4	28.992	71.513	0.699	50.29	4574.31	DC	FW	5		4574.31	50.29	63.562	0.699	71.513	28.992	4	24.04	3599	3600	39.57	39.58	4.08	-5.03	9168	4019	44.18	18	60.681	0.667	14506.1	159.48
5	67	4	1-	1	0.71	37.54	37.65	22.07	1	8.717	12.118	0.242	54.14	3622.84	DF	DC	1		3622.84	54.14	16.217	0.242	12.118	8.717	1	22.07	2519	2512	37.65	37.54	3.66	-3.87	8982	2755	41.17	8	47.489	0.71	10329.6	154.372
5	67	4	1-	2	0.717	37.85	37.91	22.43	1	0	13.568	0.313	47.99	3211.24	DC	FW	5		3211.24	47.99	20.947	0.313	13.568	0	1	22.43	2537	2533	37.91	37.85	3.65	-3.87	7317	2964	44.29	9	48.012	0.717	9650.7	144.226
5	67	4	1-	3	0.621	36.4	36.4	24.52	2	11.945	27.227	0.323	47.88	3204.05	DC	FW	5		3204.05	47.88	21.619	0.323	27.227	11.945	2	24.52	2436	2436	36.4	36.4	4.27	-3.82	7073	2792	41.72	9	41.525	0.621	9318.8	139.265
5	67	4	1-	4	0.594	39.45	39.32	20.79	0	0	0	0.36	42.13	2819.2	DF	FB	2		2819.2	42.13	24.062	0.36	0	0	0	20.79	2631	2640	39.32	39.45	4.1	-3.49	6495	2774	41.45	5	39.76	0.594	8809.53	131.653
5	67	4	1-	5	0.566	41.04	41.05	20.77	0	7.921	0	0.18	47.56	3182.73	DF	DC	1		3182.73	47.56	12.062	0.18	0	7.921	0	20.77	2747	2746	41.05	41.04	4.07	-3.98	6688	2558	38.23	10	37.856	0.566	8909	133.14
5	67	4	1-	6	0.752	39.14	39.11	22.17	1	9.408	11.015	0.291	48.2	3225.43	MC	CC	3		3225.43	48.2	19.503	0.291	11.015	9.408	1	22.17	2617	2619	39.11	39.14	3.45	-4.45	8516	3422	51.14	8	50.301	0.752	9497.53	141.935
5	67	4	1-	7	0.64	38	38.02	20.44	0	21.09	0	0.277	46.85	3135.11	MC	CC	3		3135.11	46.85	18.514	0.277	0	21.09	0	20.44	2544	2543	38.02	38	4	-4.21	7202	3079	46.01	18	42.835	0.64	9330.02	139.431
5	67	4	1-	8	0.642	36.49	36.49	22.56	3	18.044	35.985	0.446	51.09	3418.58	DF	DC	1		3418.58	51.09	29.829	0.446	35.985	18.044	3	22.56	2442	2442	36.49	36.49	3.78	-3.72	5883	2822	42.17	8	42.94	0.642	10130.1	151.39
5	67	4	1-	9	0.663	39.71	39.63	22.96	2	9.22	27.588	0.472	50.69	3391.76	DF	FB	2		3391.76	50.69	31.585	0.472	27.588	9.22	2	22.96	2652	2657	39.63	39.71	4.27	-4.08	7034	3295	49.24	3	44.344	0.663	10122.2	151.27
5	67	4	1-	10	0.571	34.59	34.61	20.46	0	10.671	0	0.292	52.32	3463.38	MC	CC	3		3463.38	52.32	19.305	0.292	0	10.671	0	20.46	2291	2290	34.61	34.59	7.2	-7.28	7762	3137	46.88	2	38.212	0.571	10043	151.711
5	67	4	1-	12	0.806	34.34	34.39	20.95	0	6.044	0	0.208	60.33	4037.14	MC	CC	3		4037.14	60.33	13.947	0.208	0	6.044	0	20.95	2301	2298	34.39	34.34	3.99	-3.99	9126	3895	58.21	3	53.908	0.806	11335.4	169.401
5	67	4	1-	13	0.748	39.48	39.6	20.66	0	6.443	0	0.376	49.2	3292.37	MC	CC	3		3292.37	49.2	25.131	0.376	0	6.443	0	20.66	2650	2642	39.6	39.48	3.66	-4.86	7620	2852	42.62	13	50.061	0.748	9805.36	146.535
5	67	4	1-	14	0.621	38.06	37.88	23.3	3	21.05	39.883	0.318	45.17	3022.24	MC	CC	3		3022.24	45.17	21.295	0.318	39.883	21.05	3	23.3	2535	2547	37.88	38.06	4.09	-3.91	6793	2943	43.98	15	41.538	0.621	9432.2	140.958
5	67	4	1-	15	0.588	34.73	34.72	23.93	1	12.774	19.957	0.194	57.42	3842.02	MC	CC	3		3842.02	57.42	12.966	0.194	19.957	12.774	1	23.93	2323	2324	34.72	34.73	3.33	-3.19	8567	3217	48.07	3	39.367	0.588	10525.4	157.297
5	67	4	1-	16	0.777	34.15	34.25	22.75	1	12.886	15.666	0.505	56.96	3811.71	DC	FW	5		3811.71	56.96	33.784	0.505	15.666	12.886	1	22.75	2292	2285	34.25	34.15	4.49	-4.54	9234	3790	56.64	9	51.976	0.777	11091.7	165.759
5	67	4	1-	17	0.865	38.18	38.23	22.67	2	23.66	28.281	0.371	54.47	3644.97	DF	FB	2		3644.97	54.47	24.85	0.371	28.281	23.66	2	22.67	2558	2555	38.23	38.18	3.98	-3.97	9991	4384	65.51	10	57.914	0.865	10641.5	159.03
5	67	4	1-	18	0.753	39.5	39.44	21.19	2	23.757	20.954	0.204	45.47	3042.79	DC	FW	5		3042.79	45.47	13.655	0.204	20.954	23.757	2	21.19	2639	2643	39.44	39.5	3.74	-3.51	8537	3353	50.11	19	50.368	0.753	9239.32	138.076
6	95	4	MD	1	1.133	30.56	30.57	22.91	3	0	56.873	0.897	92.49	8819.18	DF	DC	1		8819.18	92.49	85.532	0.897	56.873	0	3	22.91	2915	2914	30.57	30.56	4.85	-4.92	20286	6504	68.11	6	108.212	1.133	23426.8	245.697
6	95	4	MD	4	1.33	30.01	30.03	25.94	14	18.398	237.029	1.553	93.57	8915.4	DF	FB	2		8915.4	93.57	147.926	1.553	237.029	18.398	14	25.94	2861	2859	30.03	30.01	4.57	-6.1	14464	7652	80.13	16	126.97	1.33	24634.2	258.552
6	95	4	MD	5	0.999	32.82	32.83	25.42	7	0	112.994	0.889	80.96	7731.48	DF	DC	1		7731.48	80.96	84.91	0.889	112.994	0	7	25.42	3135	3134	32.83	32.82	4.3	-5.42	14081	5649	59.15	20	95.371	0.999	21082.5	220.772
6	95	4	MD	6	1.518	31.16	31.17	24.44	12	58.199	223.52	1.227	103.33	9867.18	MC	CC	3		9867.18	103.33	117.14	1.227	223.52	58.199	12	24.44	2977	2976	31.17	31.16	4	-5.95	18815	9204	96.38	7	144.944	1.518	26264.8	275.042
6	95	4	MD	14	1.471	29.96	29.92	25.01	12	0	260.853	1.727	109.71	10435.7	MC	CC	3		10435.7	109.71	164.234	1.727	260.853	0	12	25.01	2846	2850	29.92	29.96	4.35	-5.31	19169	9339	97.79	37	140.441	1.471	28758	302.332
6	95	4	MD	16	1.369	30.07	30.08	26.55	15	58.428	378.115	1.133	115.47	11016.7	DC	FW	5		11016.7	115.47	108.118	1.133	378.115	58.428	15	26.55	2870	2869	30.08	30.07	4.92	-5.54	18730	9580	100.32	3	130.69	1.369	28706.3	300.874
6	95	4	MD	18	1.364	30.64	30.66	24.77	18	0	343.708	1.278	99.83	9528.52	DC	FW	5		9528.52	99.83	122.007	1.278	343.708	0	18	24.77	2927	2925	30.66	30.64	6.82	-5.13	19049	9312	97.51	16	130.227	1.364	25489.1	267.038
7	73	4	MD-T-S	3	1.503	30.61	30.65	2246	14	0	255.556	1.398	102.91	7541.57	DC	FW	5		7541.57	102.91	102.41	1.398	255.556	0	14	2246	2246	2243	30.65	30.61	6.7	-6.34	11837	6175	84.19	30	110.218	1.503	20443	278.97
7	80	4	MD-T-S	13	1.879	30.89	30.91	24.51	10	0	237.184	1.611	113.8	9303.41	MC	CC	3		9303.41	113.8	131.661	1.611	237.184	0	10	24.51	2527	2525	30.91	30.89	4.13	-5.17	16661	8563	104.64	24	153.759	1.879	24926	304.903
8	14	4	MD-S	2	1.293	33.56	33.56	23.82	7	26.245	112.81	1.765	85.78	1181.05	DC	FW	5		1181.05	85.78	24.304	1.765	112.81	26.245	7	23.82	462	462	33.56	33.56	4.71	-4.65	1821	854	62.02	3	17.803	1.293	3377.89	245.347
8	25	4	MD-S	7	1.404	31.98	32.02	23.41	4	0	40.386	1.73	113.13	2851.41	MC	CC	3		2851.41	113.13	43.601	1.73	40.386	0	4	23.41	807	806	32.02	31.98	4.03	-4.64	4739	2646	104.97	1	35.381	1.404	7598.86	301.49
3	58	5	3-	1	0.778	36.43	36.43	21.16	2	38.844	23.907	0.474	62.97	3658.8	DF	DC	1		3658.8	62.97	27.526	0.474	23.907	38.844	2	21.16	2117	2117	36.43	36.43	3.63	-4.1	8135	2613	44.97	4	45.197	0.778	10323.4	177.667
3	58	5	3-	2	0.878	35.4	35.4	23.31	2	0	23.618	0.72	62.45	3628.62	DC	FW	5		3628.62	62.45	41.813	0.72	23.618	0	2	23.31	2057	2057	35.4	35.4	4.03	-5.34	6513	2868	49.36	17	51.021	0.878	10517.6	181.007
3	58	5	3-	5	0.82	35.97	36.04	20.72	0	10.404	0	0.583	62.22	3615.22	DF	DC	1		3615.22	62.22	33.901	0.583	0	10.404	0	20.72	2094	2090	36.04	35.97	4.05	-4.34	7176	3153	54.26	12	47.671	0.82	10414.4	179.235
3	58	5	3-	6	0.824	38.83	38.95	25.96	5	6.622	100.202	0.592	56.77	3298.37	MC	CC	3		3298.37	56.77	34.389	0.592	100.202	6.622	5	25.96	2263	2256	38.95	38.83	3.92	-4.81	7177	3109	53.51	15	47.887	0.824	9908.13	170.521
3	58	5	3-	8	0.719	36.36	36.45	25.7	6	21.289	104.941	0.796	64.43	3743.61	DF	DC	1		3743.61	64.43	46.232	0.796	104.941	21.289	6	25.7	2118	2113	36.45	36.36	3.61	-4.26	5599	2730	46.98	16	41.804	0.719	10679.4	183.794
3	58	5	3-	9	0.848	36.21	36.26	24.56	4	14.414	59.498	0.744	67.53	3924.05	DF	FB	2		3924.05	67.53	43.234	0.744	59.498	14.414	4	24.56	2107	2104	36.26	36.21	3.94	-4.67	8151	3587	61.73	11	49.297	0.848	11212	192.961
3	58	5	3-	10	0.712	34.4	34.23	21.22	1	0	9.453	0.695	63.71	3702.08	MC	CC	3		3702.08	63.71	40.368	0.695	9.453	0	1	21.22	1989	1999	34.23	34.4	3.45	-4.35	6858	3266	56.21	7	41.371	0.712	10822.1	186.251
3	58	5	3-	12	0.997	34.99	35.02	24.52	7	20.64	92.977	0.882	65.7	3817.21	MC	CC	3		3817.21	65.7	51.234	0.882	92.977	20.64	7	24.52	2035	2033	35.02	34.99	4.01	-4.33	6652	3445	59.29	9	57.934	0.997	11522.2	198.301
3	58	5	3-	13	0.013	32.2	32.18	13.73	0	0	0	0	65.81	3823.81	MC	CC	3		3823.81	65.81	0	0	0	0	0	13.73	1870	1871	32.18	32.2	6.87	-1.86	0	0	0	0	0.745	0.013	4556.15	78.413
3	58	5	3-	14	0.878	36.57	36.54	23.2	3	27.029	71.461	0.741	66.8	3881.55	MC	CC	3		3881.55	66.8	43.068	0.741	71.461	27.029	3	23.2	2123	2125	36.54	36.57	3.88	-4.01	7129	3416	58.79	14	51.041	0.878	11365.2	195.598
3	58	5	3-	15	0.762	36.54	36.64	24.27	7	7.4	103.512	0.845	68.77	3996.03	MC	CC	3		3996.03	68.77	49.098	0.845	103.512	7.4	7	24.27	2129	2123	36.64	36.54	4.37	-4.9	7415	3220	55.42	4	44.292	0.762	11625.7	200.083
3	58	5	3-	17	0.013	33.16	33.08	17.57	0	80.227	0	0	49.08	2852.07	DF	FB	2		2852.07	49.08	0	0	0	80.227	0	17.57	1922	1927	33.08	33.16	2.87	-2.06	0	0	0	0	0.772	0.013	4475.1	77.017
3	58	5	3-	18	0.862	40.29	40.27	23.4	4	10.864	60.671	0.427	57.5	3340.74	DC	FW	5		3340.74	57.5	24.816	0.427	60.671	10.864	4	23.4	2340	2341	40.27	40.29	4.54	-4.15	7561	2777	47.79	15	50.075	0.862	9620.97	165.58
4	86	5	2-	1	0.592	39.56	39.62	20.08	0	7.169	0	0.285	48.13	4021.23	DF	DC	1		4021.23	48.13	23.841	0.285	0	7.169	0	20.08	3310	3305	39.62	39.56	3.39	-3.88	8676	2665	31.91	7	49.469	0.592	12053.1	144.261
4	86	5	2-	2	0.768	36.88	36.91	19.23	0	27.519	0	0.477	54.88	4735.32	DC	FW	5		4735.32	54.88	41.171	0.477	0	27.519	0	19.23	3185	3182	36.91	36.88	3.42	-4.25	9429	3666	42.48	9	66.268	0.768	13937.7	161.522
4	86	5	2-	5	0.728	36.71	36.76	18.67	0	0	0	0.403	59.46	5060.14	DF	DC	1		5060.14	59.46	34.31	0.403	0	0	0	18.67	3128	3124	36.76	36.71	3.64	-3.96	10193	4241	49.86	18	61.945	0.728	14304.4	168.099
4	86	5	2-	6	0.655	40.9	40.86	22.04	2	0	17.842	0.539	47.99	3993.43	MC	CC	3		3993.43	47.99	44.824	0.539	17.842	0	2	22.04	3400	3403	40.86	40.9	4.33	-4.29	8433	3430	41.24	16	54.511	0.655	12478.3	149.967
4	86	5	2-	8	0.657	36.55	36.58	21.33	1	11.606	12.754	0.677	55.2	4577.71	DF	DC	1		4577.71	55.2	56.106	0.677	12.754	11.606	1	21.33	3033	3031	36.58	36.55	3.79	-5.47	7376	3428	41.36	16	54.477	0.657	13485	162.617
4	86	5	2-	9	0.636	40.56	40.64	22.24	1	8.529	12.731	0.661	52.07	4412.17	DF	FB	2		4412.17	52.07	56.024	0.661	12.731	8.529	1	22.24	3444	3437	40.64	40.56	4.14	-4.27	8545	3671	43.34	12	53.905	0.636	12962.2	152.967
4	86	5	2-	10	0.606	38.01	38.06	24.31	0	0	0	0.765	59.5	5134.4	MC	CC	3		5134.4	59.5	66.033	0.765	0	0	0	24.31	3284	3280	38.06	38.01	8.55	-8.34	8950	3857	44.7	3	52.315	0.606	14570.5	168.857
4	86	5	2-	12	0.774	37.21	37.2	20.57	0	10.611	0	0.487	56.16	4640.62	MC	CC	3		4640.62	56.16	40.272	0.487	0	10.611	0	20.57	3074	3075	37.2	37.21	3.97	-3.87	8743	4252	51.48	4	63.89	0.774	13887.2	168.063
4	86	5	2-	13	0.868	37.51	37.57	21.6	2	0	18.605	0.679	61.48	5164.89	MC	CC	3		5164.89	61.48	57.011	0.679	18.605	0	2	21.6	3156	3151	37.57	37.51	3.7	-5.05	10251	4102	47.54	29	74.871	0.868	14689.6	174.862
4	86	5	2-	14	0.595	36.44	36.54	21.11	1	9.995	10.61	0.384	63.95	3908.26	MC	CC	3		3908.26	63.95	23.472	0.384	10.61	9.995	1	21.11	2233	2227	36.54	36.44	4.08	-4.26	4935	2220	36.35	9	36.333	0.595	9336.83	152.781
4	86	5	2-	15	0.601	37.45	37.38	22.21	2	7.505	16.838	0.642	58.57	4918.57	MC	CC	3		4918.57	58.57	53.932	0.642	16.838	7.505	2	22.21	3139	3145	37.38	37.45	3.75	-4.99	9214	3804	45.31	8	50.421	0.601	14425.2	171.76
4	86	5	2-	18	0.768	40.45	40.41	20.44	0	6.384	0	0.33	51.21	4264.84	DC	FW	5		4264.84	51.21	27.493	0.33	0	6.384	0	20.44	3365	3369	40.41	40.45	3.87	-4.43	9099	3552	42.67	11	63.97	0.768	12351.6	148.315
5	82	5	1-	1	0.701	37.12	37.12	18.49	0	0	0	0.727	57.19	4700.18	DF	DC	1		4700.18	57.19	59.744	0.727	0	0	0	18.49	3051	3051	37.12	37.12	4.15	-4.59	11779	3421	41.63	8	57.575	0.701	13692.6	166.613
5	82	5	1-	2	0.697	37.61	37.64	20.11	0	7.32	0	0.476	48.1	3952.98	DC	FW	5		3952.98	48.1	39.11	0.476	0	7.32	0	20.11	3093	3091	37.64	37.61	4.15	-4.67	9501	3311	40.29	20	57.311	0.697	11855.8	144.262
5	82	5	1-	5	0.63	37.59	37.59	20.38	0	0	0	0.789	54.86	4508.54	DF	DC	1		4508.54	54.86	64.81	0.789	0	0	0	20.38	3089	3089	37.59	37.59	6.11	-5.2	9427	3715	45.2	7	51.75	0.63	12844.5	156.292
5	82	5	1-	6	0.854	39.41	39.34	19.73	0	0	0	0.622	51.55	4236.19	MC	CC	3		4236.19	51.55	51.089	0.622	0	0	0	19.73	3233	3239	39.34	39.41	4.24	-4.25	11225	4467	54.35	24	70.158	0.854	12377.1	150.605
5	82	5	1-	8	0.769	36.09	36.07	21.04	0	0	0	1.222	60.28	4953.69	DF	DC	1		4953.69	60.28	100.417	1.222	0	0	0	21.04	2964	2966	36.07	36.09	5.38	-5.3	8611	3839	46.71	33	63.172	0.769	14428.3	175.563
5	82	5	1-	9	0.675	37	37.08	20.67	0	0	0	0.829	52.45	4310.78	DF	FB	2		4310.78	52.45	68.113	0.829	0	0	0	20.67	3047	3041	37.08	37	4.45	-5.56	9384	3976	48.38	5	55.449	0.675	13328	162.175
5	82	5	1-	10	0.664	35.41	35.45	17.71	0	0	0	0.787	55.51	4562.12	MC	CC	3		4562.12	55.51	64.695	0.787	0	0	0	17.71	2913	2910	35.45	35.41	4.01	-4.57	9844	3778	45.97	19	54.555	0.664	13167.1	160.217
5	82	5	1-	12	0.965	34.64	34.67	19.81	0	6.29	0	0.966	62.05	5099.44	MC	CC	3		5099.44	62.05	79.401	0.966	0	6.29	0	19.81	2849	2847	34.67	34.64	4.47	-5.56	10897	5147	62.63	11	79.321	0.965	15396.9	187.351
5	82	5	1-	13	0.828	38.18	38.18	18.82	0	0	0	0.963	51.92	4266.65	MC	CC	3		4266.65	51.92	79.164	0.963	0	0	0	18.82	3138	3138	38.18	38.18	4.27	-5.2	10459	4082	49.67	29	68.08	0.828	13163.8	160.178
5	82	5	1-	14	0.798	35.6	35.62	19.77	0	0	0	1.101	55.96	4599.2	MC	CC	3		4599.2	55.96	90.485	1.101	0	0	0	19.77	2927	2926	35.62	35.6	5.09	-5.83	10778	4660	56.7	21	65.563	0.798	14145.2	172.119
5	82	5	1-	15	0.586	37.03	37.1	21.06	0	0	0	0.616	51.44	4227.23	MC	CC	3		4227.23	51.44	50.609	0.616	0	0	0	21.06	3049	3043	37.1	37.03	4.34	-5.16	9995	3336	40.59	14	48.192	0.586	12585.7	153.144
5	82	5	1-	18	0.714	37.42	37.43	22.04	2	12.433	15.698	0.658	48.57	3991.33	DC	FW	5		3991.33	48.57	54.099	0.658	15.698	12.433	2	22.04	3076	3075	37.43	37.42	5.01	-6.24	9576	3819	46.47	13	58.675	0.714	12410.3	151.01
6	95	5	MD	1	1.038	32.15	32.16	21.43	2	0	12.108	0.88	84.4	8044.75	DF	DC	1		8044.75	84.4	83.867	0.88	12.108	0	2	21.43	3066	3065	32.16	32.15	3.92	-4.6	16512	6117	64.17	10	98.938	1.038	22329.4	234.253
6	95	5	MD	4	1.097	31.76	31.7	25.82	16	35.805	245.259	1.319	83.32	7942.24	DF	FB	2		7942.24	83.32	125.701	1.319	245.259	35.805	16	25.82	3022	3027	31.7	31.76	5.65	-7.23	12645	6522	68.42	19	104.569	1.097	22620.9	237.309
6	95	5	MD	6	1.301	31.94	31.91	24.96	6	10.776	105.662	0.971	91.86	8755.91	MC	CC	3		8755.91	91.86	92.563	0.971	105.662	10.776	6	24.96	3042	3045	31.91	31.94	4.1	-7.37	17008	8535	89.54	11	124	1.301	23644.2	248.046
6	95	5	MD	11	1.164	31.94	31.97	24.33	13	25.345	141.673	1.314	85.17	8118.1	DC	FW	5		8118.1	85.17	125.224	1.314	141.673	25.345	13	24.33	3047	3045	31.97	31.94	4.19	-7.24	14894	6924	72.64	11	110.936	1.164	22336.1	234.323
6	95	5	MD	14	1.351	29.26	29.24	25.47	12	0	175.236	1.6	97.92	9334.41	MC	CC	3		9334.41	97.92	152.501	1.6	175.236	0	12	25.47	2787	2789	29.24	29.26	4.25	-4.81	17821	8525	89.43	42	128.756	1.351	26235.7	275.231
6	95	5	MD	16	1.147	29.63	29.63	25.76	16	53.805	291.179	1.19	98.11	9351.56	DC	FW	5		9351.56	98.11	113.462	1.19	291.179	53.805	16	25.76	2824	2824	29.63	29.63	4.21	-5.79	16791	7945	83.35	6	109.345	1.147	25208.5	264.457
6	95	5	MD	17	0.509	33.51	33.53	26.87	4	11.876	57.622	0.497	64.67	6164.17	DF	FB	2		6164.17	64.67	47.333	0.497	57.622	11.876	4	26.87	3196	3194	33.53	33.51	4.89	-5.2	7816	4112	43.14	4	48.514	0.509	13761.9	144.373
7	43	5	MD-T-S	5	0.953	33.01	32.94	25.7	3	17.953	75.489	1.607	77.41	3311.24	DF	DC	1		3311.24	77.41	68.739	1.607	75.489	17.953	3	25.7	1409	1412	32.94	33.01	4.38	-7.88	5942	2605	60.9	3	40.778	0.953	9178.65	214.569
7	84	5	MD-T-S	13	1.597	31.32	31.4	24.78	5	10.775	80.81	1.422	100.15	8490.13	MC	CC	3		8490.13	100.15	120.503	1.422	80.81	10.775	5	24.78	2662	2655	31.4	31.32	3.66	-5.94	15772	7466	88.07	26	135.344	1.597	23161	273.219
7	73	5	MD-T-S	18	1.204	31.26	31.26	26.14	8	28.397	135.364	1.068	88.42	6522.97	DC	FW	5		6522.97	88.42	78.828	1.068	135.364	28.397	8	26.14	2306	2306	31.26	31.26	3.89	-5.56	13408	6380	86.48	5	88.844	1.204	18083	245.108
8	21	5	MD-S	3	1.204	31.03	31.12	27.32	5	7.633	62.191	1.376	88.53	1920.21	DC	FW	5		1920.21	88.53	29.839	1.376	62.191	7.633	5	27.32	675	673	31.12	31.03	3.57	-4.11	3120	1562	72.01	9	26.114	1.204	5300.43	244.363
8	47	5	MD-S	7	1.007	29.9	29.9	23.62	2	10.004	25.601	1.053	85.45	4004.55	MC	CC	3		4004.55	85.45	49.33	1.053	25.601	10.004	2	23.62	1401	1401	29.9	29.9	3.78	-5.13	6910	3502	74.72	1	47.182	1.007	10810.4	230.675
8	12	5	MD-S	12	1.409	28.03	27.94	26.06	1	15.728	23.681	1.764	107.81	1307.89	MC	CC	3		1307.89	107.81	21.402	1.764	23.681	15.728	1	26.06	339	340	27.94	28.03	3.53	-5.24	2149	1088	89.67	1	17.096	1.409	3551.04	292.72
